# Supplementary material for: Involvement of ceramide biosynthesis in increased extracellular vesicle release in Pkd1 knock out cells
Source: Front Endocrinol (Lausanne). 2022 Oct 10;13:1005639. doi: 10.3389/fendo.2022.1005639 (PMC9589111; doi:10.3389/fendo.2022.1005639)
Supplement: Supplementary file 1 [file Table_1.xlsx]

## Sheet: DEG
DEG increased in Pkd1-/- mDCT15 cells
DEG increased WT mDCT15 cells
		Fold change	Gene Name	Full name
		8.23797	Slfn3	schlafen 3(Slfn3)
		6.52247	Trac	NA
		6.36199	3300005D01Rik	NA
		6.31905	Rnf152	ring finger protein 152(Rnf152)
		6.31699	Gm5751	predicted gene 5751(Gm5751)
		5.9138	Xlr	X-linked lymphocyte-regulated(Xlr)
		5.67044	Notum	notum pectinacetylesterase homolog (Drosophila)(Notum)
		5.60963	Gm11884	NA
		5.60784	Rbp2	retinol binding protein 2, cellular(Rbp2)
		5.50049	Gm38403	NA
		5.49196	Gm35066	NA
		5.46184	Wnt11	wingless-type MMTV integration site family, member 11(Wnt11)
		5.41274	Sgsm1	small G protein signaling modulator 1(Sgsm1)
		5.33723	Gc	group specific component(Gc)
		5.26798	Cntnap4	contactin associated protein-like 4(Cntnap4)
		5.18865	P2ry14	purinergic receptor P2Y, G-protein coupled, 14(P2ry14)
		5.17934	Ankrd63	NA
		5.15445	Klra17	killer cell lectin-like receptor, subfamily A, member 17(Klra17)
		5.14295	Olfr456	olfactory receptor 456(Olfr456)
		5.07121	Masp1	mannan-binding lectin serine peptidase 1(Masp1)
		5.04079	Col8a1	collagen, type VIII, alpha 1(Col8a1)
		5.0388	Nxf3	nuclear RNA export factor 3(Nxf3)
		5.01915	Gm13223	NA
		5.00822	Krt14	keratin 14(Krt14)
		5.00291	Gas7	growth arrest specific 7(Gas7)
		4.98547	Tmprss11f	transmembrane protease, serine 11f(Tmprss11f)
		4.97149	A630095E13Rik	RIKEN cDNA A630095E13 gene(A630095E13Rik)
		4.95613	Col5a3	collagen, type V, alpha 3(Col5a3)
		4.94932	Gm13036	NA
		4.90191	Csn3	casein kappa(Csn3)
		4.82723	4930461G14Rik	NA
		4.8212	CT030642.2	NA
		4.68588	Gm45534	NA
		4.66419	Pak6	p21 protein (Cdc42/Rac)-activated kinase 6(Pak6)
		4.64056	Sp9	trans-acting transcription factor 9(Sp9)
		4.61256	Gm5431	predicted gene 5431(Gm5431)
		4.56603	Xirp2	xin actin-binding repeat containing 2(Xirp2)
		4.53956	C78197	NA
		4.52492	Lbx1	ladybird homeobox homolog 1 (Drosophila)(Lbx1)
		4.49332	Tmem119	transmembrane protein 119(Tmem119)
		4.42044	Gm43970	NA
		4.37377	Il24	interleukin 24(Il24)
		4.32297	Gm24371	NA
		4.31497	Glipr1	GLI pathogenesis-related 1 (glioma)(Glipr1)
		4.29905	Abcc2	NA
		4.23375	Car6	carbonic anhydrase 6(Car6)
		4.17041	Rab7b	RAB7B, member RAS oncogene family(Rab7b)
		4.16193	Prss32	protease, serine 32(Prss32)
		4.13883	Dpysl3	dihydropyrimidinase-like 3(Dpysl3)
		4.13768	Gm48015	NA
		4.11543	Bgn	biglycan(Bgn)
		4.07423	Gm37359	NA
		4.03788	Igf1	insulin-like growth factor 1(Igf1)
		4.02943	Pcdh17	protocadherin 17(Pcdh17)
		4.01242	Lrrc9	leucine rich repeat containing 9(Lrrc9)
		3.96867	Nr2f1	nuclear receptor subfamily 2, group F, member 1(Nr2f1)
		3.94459	Gm36211	NA
		3.93488	Zfp979	zinc finger protein 979(Zfp979)
		3.91193	Atp1a3	ATPase, Na+/K+ transporting, alpha 3 polypeptide(Atp1a3)
		3.87385	Adamtsl3	ADAMTS-like 3(Adamtsl3)
		3.85479	Flrt2	fibronectin leucine rich transmembrane protein 2(Flrt2)
		3.84198	H2-T24	histocompatibility 2, T region locus 24(H2-T24)
		3.80893	Anxa8	annexin A8(Anxa8)
		3.77891	Otogl	otogelin-like(Otogl)
		3.76439	Gm19269	NA
		3.75885	Amhr2	anti-Mullerian hormone type 2 receptor(Amhr2)
		3.75842	Hist1h2aj	NA
		3.75317	Igfbp6	insulin-like growth factor binding protein 6(Igfbp6)
		3.7439	Serpinb6b	serine (or cysteine) peptidase inhibitor, clade B, member 6b(Serpinb6b)
		3.73301	Wnt10a	wingless-type MMTV integration site family, member 10A(Wnt10a)
		3.72618	Amd-ps3	NA
		3.72364	Gm22079	NA
		3.69494	Afp	alpha fetoprotein(Afp)
		3.69446	Gm20644	NA
		3.68175	Usp17la	ubiquitin specific peptidase 17-like A(Usp17la)
		3.66361	Gm8532	NA
		3.64732	Gm13230	NA
		3.58406	Adcy7	adenylate cyclase 7(Adcy7)
		3.54291	Rpl31-ps14	NA
		3.53047	B430218F22Rik	NA
		3.51498	Stra6	stimulated by retinoic acid gene 6(Stra6)
		3.51035	Adam12	a disintegrin and metallopeptidase domain 12 (meltrin alpha)(Adam12)
		3.4918	Gm42517	NA
		3.47325	Pthlh	parathyroid hormone-like peptide(Pthlh)
		3.46998	Gm12295	NA
		3.46447	6030400A10Rik	NA
		3.45805	P2rx7	purinergic receptor P2X, ligand-gated ion channel, 7(P2rx7)
		3.453	Gm14328	NA
		3.42292	Gjb2	gap junction protein, beta 2(Gjb2)
		3.41569	Apol7a	apolipoprotein L 7a(Apol7a)
		3.41068	Klhl30	kelch-like 30(Klhl30)
		3.3834	Sorcs2	sortilin-related VPS10 domain containing receptor 2(Sorcs2)
		3.3661	8430423G03Rik	NA
		3.36438	Amn	amnionless(Amn)
		3.35137	Gm48014	NA
		3.32109	Cplx2	complexin 2(Cplx2)
		3.3182	Gm4907	predicted gene 4907(Gm4907)
		3.27695	Gm19514	NA
		3.27566	Gm2694	NA
		3.2712	Gm34730	NA
		3.26366	Foxq1	forkhead box Q1(Foxq1)
		3.25855	Pcdh10	protocadherin 10(Pcdh10)
		3.25207	Fendrr	Foxf1 adjacent non-coding developmental regulatory RNA(Fendrr)
		3.25024	Ccnd1	cyclin D1(Ccnd1)
		3.21677	Rex2	reduced expression 2(Rex2)
		3.20352	A530084C06Rik	NA
		3.17791	Mir452	microRNA 452(Mir452)
		3.16764	Phex	phosphate regulating endopeptidase homolog, X-linked(Phex)
		3.16397	Fgf21	fibroblast growth factor 21(Fgf21)
		3.16326	Hcn4	hyperpolarization-activated, cyclic nucleotide-gated K+ 4(Hcn4)
		3.13066	Clca4a	chloride channel accessory 4A(Clca4a)
		3.1197	Eda2r	ectodysplasin A2 receptor(Eda2r)
		3.11215	Rec114	REC114 meiotic recombination protein(Rec114)
		3.09972	Vegfc	vascular endothelial growth factor C(Vegfc)
		3.0978	Bmper	BMP-binding endothelial regulator(Bmper)
		3.08634	Inhba	inhibin beta-A(Inhba)
		3.07874	Dpep1	dipeptidase 1 (renal)(Dpep1)
		3.07789	4930483J18Rik	NA
		3.06329	Gm8602	NA
		3.04772	Gnb4	guanine nucleotide binding protein (G protein), beta 4(Gnb4)
		3.03812	Gm42909	NA
		3.01104	Cd80	CD80 antigen(Cd80)
		3.00785	Tm4sf1	transmembrane 4 superfamily member 1(Tm4sf1)
		3.0065	Myo7a	myosin VIIA(Myo7a)
		2.99629	Il1rn	interleukin 1 receptor antagonist(Il1rn)
		2.96117	Gm12185	predicted gene 12185(Gm12185)
		2.9509	Gm45591	NA
		2.93636	Gm3636	NA
		2.93386	Angptl2	angiopoietin-like 2(Angptl2)
		2.91144	Prss23os	NA
		2.89167	Myom2	myomesin 2(Myom2)
		2.88821	Lancl3	LanC lantibiotic synthetase component C-like 3 (bacterial)(Lancl3)
		2.88597	Soat2	sterol O-acyltransferase 2(Soat2)
		2.8752	Gm6806	NA
		2.86204	Zfp600	zinc finger protein 600(Zfp600)
		2.84215	9430018G01Rik	NA
		2.82591	Il18rap	interleukin 18 receptor accessory protein(Il18rap)
		2.81732	Tmem40	transmembrane protein 40(Tmem40)
		2.81671	Prune2	prune homolog 2(Prune2)
		2.80756	Gm30339	NA
		2.80343	Gm26705	NA
		2.79205	Gdnf	glial cell line derived neurotrophic factor(Gdnf)
		2.78713	Pdlim1	PDZ and LIM domain 1 (elfin)(Pdlim1)
		2.75415	Islr2	immunoglobulin superfamily containing leucine-rich repeat 2(Islr2)
		2.75264	Slc16a14	solute carrier family 16 (monocarboxylic acid transporters), member 14(Slc16a14)
		2.74117	Tas1r2	taste receptor, type 1, member 2(Tas1r2)
		2.73674	Acsbg1	acyl-CoA synthetase bubblegum family member 1(Acsbg1)
		2.73651	Casq2	calsequestrin 2(Casq2)
		2.72745	Gm7628	NA
		2.72301	Msln	mesothelin(Msln)
		2.72171	Tll1	tolloid-like(Tll1)
		2.7191	Olfr56	olfactory receptor 56(Olfr56)
		2.71885	4930412F12Rik	NA
		2.7135	Prss46	protease, serine 46(Prss46)
		2.69797	2810425M01Rik	NA
		2.69789	Gm26849	NA
		2.68937	Vcam1	vascular cell adhesion molecule 1(Vcam1)
		2.68745	1700104L18Rik	NA
		2.68648	Siglecg	sialic acid binding Ig-like lectin G(Siglecg)
		2.68619	Gm43366	NA
		2.65317	Cldn4	claudin 4(Cldn4)
		2.64324	Ltbp1	latent transforming growth factor beta binding protein 1(Ltbp1)
		2.63801	Lef1	lymphoid enhancer binding factor 1(Lef1)
		2.63747	Platr16	NA
		2.63551	Podnl1	podocan-like 1(Podnl1)
		2.6253	Sema3d	sema domain, immunoglobulin domain (Ig), short basic domain, secreted, (semaphorin) 3D(Sema3d)
		2.62525	Wnt6	wingless-type MMTV integration site family, member 6(Wnt6)
		2.62181	Tigit	T cell immunoreceptor with Ig and ITIM domains(Tigit)
		2.62174	Gm6445	NA
		2.61623	Gm7804	NA
		2.59307	Ptprd	protein tyrosine phosphatase, receptor type, D(Ptprd)
		2.57337	Zbtb7c	zinc finger and BTB domain containing 7C(Zbtb7c)
		2.5685	Tmem184a	transmembrane protein 184a(Tmem184a)
		2.55963	Plekha6	NA
		2.55098	Runx2	runt related transcription factor 2(Runx2)
		2.54908	Gm36377	NA
		2.53851	Traf1	TNF receptor-associated factor 1(Traf1)
		2.53803	Gm15731	NA
		2.53276	Runx2os1	NA
		2.52532	Tmem117	transmembrane protein 117(Tmem117)
		2.49261	Dyrk2	dual-specificity tyrosine-(Y)-phosphorylation regulated kinase 2(Dyrk2)
		2.4855	Zfp978	NA
		2.48327	S1pr1	sphingosine-1-phosphate receptor 1(S1pr1)
		2.46934	Gm14493	NA
		2.45519	Oas2	2'-5' oligoadenylate synthetase 2(Oas2)
		2.44228	Baalc	NA
		2.43414	Hs3st3b1	heparan sulfate (glucosamine) 3-O-sulfotransferase 3B1(Hs3st3b1)
		2.42302	Gm9269	NA
		2.41433	Ptk2b	PTK2 protein tyrosine kinase 2 beta(Ptk2b)
		2.39729	Pcdhgb2	protocadherin gamma subfamily B, 2(Pcdhgb2)
		2.39176	Mmp24	matrix metallopeptidase 24(Mmp24)
		2.38071	Rgs4	regulator of G-protein signaling 4(Rgs4)
		2.37934	Gm37145	NA
		2.37749	Mirt1	NA
		2.37573	Atg9b	autophagy related 9B(Atg9b)
		2.35425	Lamb3	laminin, beta 3(Lamb3)
		2.34998	Ctsw	cathepsin W(Ctsw)
		2.34941	C1qtnf6	C1q and tumor necrosis factor related protein 6(C1qtnf6)
		2.34482	Col7a1	collagen, type VII, alpha 1(Col7a1)
		2.3326	S100a7a	S100 calcium binding protein A7A(S100a7a)
		2.33157	Postn	periostin, osteoblast specific factor(Postn)
		2.3262	Gm45358	NA
		2.32557	Gm37885	NA
		2.31645	Il1rl1	interleukin 1 receptor-like 1(Il1rl1)
		2.31345	Rims2	regulating synaptic membrane exocytosis 2(Rims2)
		2.31059	Myo1h	myosin 1H(Myo1h)
		2.30967	Fbxl16	F-box and leucine-rich repeat protein 16(Fbxl16)
		2.30842	Cavin4	muscle-related coiled-coil protein(Murc)
		2.3007	C920009B18Rik	NA
		2.29913	AC100751.1	NA
		2.29622	Gm15549	NA
		2.28886	9930111J21Rik1	RIKEN cDNA 9930111J21 gene 1(9930111J21Rik1)
		2.28519	Tnfaip3	tumor necrosis factor, alpha-induced protein 3(Tnfaip3)
		2.26816	Stmn4	stathmin-like 4(Stmn4)
		2.25978	2210008F06Rik	NA
		2.25852	Gm10419	NA
		2.22846	B4galnt2	beta-1,4-N-acetyl-galactosaminyl transferase 2(B4galnt2)
		2.22561	Adamts6	a disintegrin-like and metallopeptidase (reprolysin type) with thrombospondin type 1 motif, 6(Adamts6)
		2.21256	Rhox5	reproductive homeobox 5(Rhox5)
		2.21047	Kif26b	kinesin family member 26B(Kif26b)
		2.2093	Slamf9	SLAM family member 9(Slamf9)
		2.20068	Ebf1	early B cell factor 1(Ebf1)
		2.19707	Alox12	arachidonate 12-lipoxygenase(Alox12)
		2.19041	Serpine1	serine (or cysteine) peptidase inhibitor, clade E, member 1(Serpine1)
		2.18195	Gm35853	NA
		2.17535	Foxf1	forkhead box F1(Foxf1)
		2.16806	Zfp981	zinc finger protein 981(Zfp981)
		2.16677	Gm6277	NA
		2.15646	Wisp2	WNT1 inducible signaling pathway protein 2(Wisp2)
		2.15347	Il12rb1	interleukin 12 receptor, beta 1(Il12rb1)
		2.15293	9930111J21Rik2	RIKEN cDNA 9930111J21 gene 2(9930111J21Rik2)
		2.13468	Foxf2	forkhead box F2(Foxf2)
		2.12116	Rab17	RAB17, member RAS oncogene family(Rab17)
		2.09392	AC079441.1	NA
		2.08676	C130074G19Rik	RIKEN cDNA C130074G19 gene(C130074G19Rik)
		2.08461	Amigo2	adhesion molecule with Ig like domain 2(Amigo2)
		2.08104	Col5a2	collagen, type V, alpha 2(Col5a2)
		2.07721	Gm37131	NA
		2.07621	Plxnb1	plexin B1(Plxnb1)
		2.07265	Has2	hyaluronan synthase 2(Has2)
		2.06733	Col1a1	collagen, type I, alpha 1(Col1a1)
		2.06458	Tgtp1	T cell specific GTPase 1(Tgtp1)
		2.04343	Odaph	NA
		2.03667	Prkg2	protein kinase, cGMP-dependent, type II(Prkg2)
		2.03194	Gm15016	NA
		2.03057	Fam43b	NA
		2.01644	Pcdh18	protocadherin 18(Pcdh18)
		2.01029	Ebi3	Epstein-Barr virus induced gene 3(Ebi3)
		2.00097	Gm14139	predicted gene 14139(Gm14139)
		2.00071	Adam8	a disintegrin and metallopeptidase domain 8(Adam8)
		1.96396	Gm17315	NA
		1.96338	Ucn2	urocortin 2(Ucn2)
		1.96088	Egln3	egl-9 family hypoxia-inducible factor 3(Egln3)
		1.96019	Gm43577	NA
		1.95958	Fcgr4	Fc receptor, IgG, low affinity IV(Fcgr4)
		1.95773	Tbx2	T-box 2(Tbx2)
		1.95662	Psme2b	protease (prosome, macropain) activator subunit 2B(Psme2b)
		1.95534	Map6	microtubule-associated protein 6(Map6)
		1.95434	Trpv2	transient receptor potential cation channel, subfamily V, member 2(Trpv2)
		1.9513	Gm5864	NA
		1.94561	Fam110c	family with sequence similarity 110, member C(Fam110c)
		1.94529	Mmp2	matrix metallopeptidase 2(Mmp2)
		1.93962	Gm19238	NA
		1.93506	Nectin1	nectin cell adhesion molecule 1(Nectin1)
		1.92158	Tesmin	metallothionein-like 5, testis-specific (tesmin)(Mtl5)
		1.91989	Chd7	chromodomain helicase DNA binding protein 7(Chd7)
		1.91286	Vmn1r42	vomeronasal 1 receptor 42(Vmn1r42)
		1.90465	Gm47766	NA
		1.90455	Trp53cor1	tumor protein p53 pathway corepressor 1(Trp53cor1)
		1.90095	Slc4a4	solute carrier family 4 (anion exchanger), member 4(Slc4a4)
		1.89202	Axin2	axin 2(Axin2)
		1.8895	Dnah14	dynein, axonemal, heavy chain 14(Dnah14)
		1.8759	Cxcl14	chemokine (C-X-C motif) ligand 14(Cxcl14)
		1.87571	Sh3kbp1	SH3-domain kinase binding protein 1(Sh3kbp1)
		1.87226	Cyp2c55	cytochrome P450, family 2, subfamily c, polypeptide 55(Cyp2c55)
		1.87003	Acox2	acyl-Coenzyme A oxidase 2, branched chain(Acox2)
		1.86954	Ulbp1	UL16 binding protein 1(Ulbp1)
		1.85303	Nox4	NADPH oxidase 4(Nox4)
		1.84546	Samd5	NA
		1.83452	Cpne8	copine VIII(Cpne8)
		1.82343	Gm13966	NA
		1.82092	Elavl2	ELAV (embryonic lethal, abnormal vision, Drosophila)-like 2 (Hu antigen B)(Elavl2)
		1.8208	Ahr	aryl-hydrocarbon receptor(Ahr)
		1.81892	Rgcc	regulator of cell cycle(Rgcc)
		1.8173	Gm49097	NA
		1.8143	Gm4734	NA
		1.81394	Gdf5	growth differentiation factor 5(Gdf5)
		1.81261	Padi3	peptidyl arginine deiminase, type III(Padi3)
		1.8061	Sgk1	serum/glucocorticoid regulated kinase 1(Sgk1)
		1.80329	Dlk2	delta-like 2 homolog (Drosophila)(Dlk2)
		1.80157	Gm37536	NA
		1.78763	Cdsn	corneodesmosin(Cdsn)
		1.78567	Pstpip1	proline-serine-threonine phosphatase-interacting protein 1(Pstpip1)
		1.78272	Enpp3	ectonucleotide pyrophosphatase/phosphodiesterase 3(Enpp3)
		1.77957	Gm47693	NA
		1.76711	Gm9512	NA
		1.76537	Pcdhgb5	protocadherin gamma subfamily B, 5(Pcdhgb5)
		1.76458	Sox11	SRY (sex determining region Y)-box 11(Sox11)
		1.76223	Adora2b	adenosine A2b receptor(Adora2b)
		1.75793	Pkp1	plakophilin 1(Pkp1)
		1.75783	Pcdhga7	protocadherin gamma subfamily A, 7(Pcdhga7)
		1.75769	Mafa	v-maf musculoaponeurotic fibrosarcoma oncogene family, protein A (avian)(Mafa)
		1.75693	Lhx1	LIM homeobox protein 1(Lhx1)
		1.75654	Pcdh1	protocadherin 1(Pcdh1)
		1.74279	Gm5873	NA
		1.74181	5330431K02Rik	NA
		1.73318	Vmn1r43	vomeronasal 1 receptor 43(Vmn1r43)
		1.72498	Tmsb4x	thymosin, beta 4, X chromosome(Tmsb4x)
		1.71116	Fut1	fucosyltransferase 1(Fut1)
		1.70349	Hlx	H2.0-like homeobox(Hlx)
		1.69532	Sptbn2	spectrin beta, non-erythrocytic 2(Sptbn2)
		1.68778	Tmeff1	transmembrane protein with EGF-like and two follistatin-like domains 1(Tmeff1)
		1.68666	Cxcl11	chemokine (C-X-C motif) ligand 11(Cxcl11)
		1.68547	Bach2	BTB and CNC homology, basic leucine zipper transcription factor 2(Bach2)
		1.68303	Galnt7	UDP-N-acetyl-alpha-D-galactosamine: polypeptide N-acetylgalactosaminyltransferase 7(Galnt7)
		1.68099	Cables1	CDK5 and Abl enzyme substrate 1(Cables1)
		1.67574	Edn1	endothelin 1(Edn1)
		1.67151	Pmepa1	prostate transmembrane protein, androgen induced 1(Pmepa1)
		1.67073	Tnfrsf9	tumor necrosis factor receptor superfamily, member 9(Tnfrsf9)
		1.66989	Vgll3	vestigial like family member 3(Vgll3)
		1.66799	Fgfr1	fibroblast growth factor receptor 1(Fgfr1)
		1.65744	Sox13	SRY (sex determining region Y)-box 13(Sox13)
		1.65317	Apol9a	apolipoprotein L 9a(Apol9a)
		1.6505	Lxn	latexin(Lxn)
		1.64807	Gm45768	NA
		1.64364	Pcdhb14	protocadherin beta 14(Pcdhb14)
		1.64322	Gpr176	G protein-coupled receptor 176(Gpr176)
		1.6371	Maf	avian musculoaponeurotic fibrosarcoma oncogene homolog(Maf)
		1.63674	Itga6	integrin alpha 6(Itga6)
		1.63458	Lrrk2	leucine-rich repeat kinase 2(Lrrk2)
		1.63349	Opn3	opsin 3(Opn3)
		1.63012	Thsd7a	thrombospondin, type I, domain containing 7A(Thsd7a)
		1.62755	Mum1l1	melanoma associated antigen (mutated) 1-like 1(Mum1l1)
		1.62542	Hyal1	hyaluronoglucosaminidase 1(Hyal1)
		1.62155	Erfe	family with sequence similarity 132, member B(Fam132b)
		1.62068	Wnt1	wingless-type MMTV integration site family, member 1(Wnt1)
		1.62005	Tubb3	tubulin, beta 3 class III(Tubb3)
		1.615	Gm42679	NA
		1.60025	Mid2	midline 2(Mid2)
		1.59897	Spata20	spermatogenesis associated 20(Spata20)
		1.5967	Tmem151a	transmembrane protein 151A(Tmem151a)
		1.59607	Fabp5	fatty acid binding protein 5, epidermal(Fabp5)
		1.59527	Rgs9bp	regulator of G-protein signalling 9 binding protein(Rgs9bp)
		1.58332	Cpeb2	cytoplasmic polyadenylation element binding protein 2(Cpeb2)
		1.57615	Nox1	NADPH oxidase 1(Nox1)
		1.57587	Gm14124	predicted gene 14124(Gm14124)
		1.57514	Apol9b	apolipoprotein L 9b(Apol9b)
		1.57231	Gm7909	NA
		1.5707	Krt80	keratin 80(Krt80)
		1.57045	Kitl	kit ligand(Kitl)
		1.56931	Rhbdl3	rhomboid, veinlet-like 3 (Drosophila)(Rhbdl3)
		1.55965	Ptprc	protein tyrosine phosphatase, receptor type, C(Ptprc)
		1.55664	Gm9936	NA
		1.55647	Pak3	p21 protein (Cdc42/Rac)-activated kinase 3(Pak3)
		1.5507	Sp100	nuclear antigen Sp100(Sp100)
		1.54876	Neto2	neuropilin (NRP) and tolloid (TLL)-like 2(Neto2)
		1.54223	Mras	muscle and microspikes RAS(Mras)
		1.54108	Spock2	sparc/osteonectin, cwcv and kazal-like domains proteoglycan 2(Spock2)
		1.53592	Dsp	desmoplakin(Dsp)
		1.53221	G430095P16Rik	NA
		1.52431	Coro2a	coronin, actin binding protein 2A(Coro2a)
		1.52302	Ctgf	connective tissue growth factor(Ctgf)
		1.52279	Dusp9	dual specificity phosphatase 9(Dusp9)
		1.51825	Inhbb	inhibin beta-B(Inhbb)
		1.51808	Sp8	trans-acting transcription factor 8(Sp8)
		1.51635	Olfml2b	olfactomedin-like 2B(Olfml2b)
		1.51051	Des	desmin(Des)
		1.50944	Zfp982	zinc finger protein 982(Zfp982)
		1.50914	Gm26586	NA
		1.50299	Gm28119	NA
		1.49837	Ltbp2	latent transforming growth factor beta binding protein 2(Ltbp2)
		1.48301	Nkd2	naked cuticle 2 homolog (Drosophila)(Nkd2)
		1.48245	Atp8a1	ATPase, aminophospholipid transporter (APLT), class I, type 8A, member 1(Atp8a1)
		1.48196	Gm38235	NA
		1.47854	Gm6166	NA
		1.46949	Bach2it1	NA
		1.46812	Pla2g4a	phospholipase A2, group IVA (cytosolic, calcium-dependent)(Pla2g4a)
		1.46472	Slco5a1	solute carrier organic anion transporter family, member 5A1(Slco5a1)
		1.46374	Ifi47	interferon gamma inducible protein 47(Ifi47)
		1.46072	Gm13073	NA
		1.45874	Gm39526	NA
		1.44689	Map1b	microtubule-associated protein 1B(Map1b)
		1.44279	Rapgef5	Rap guanine nucleotide exchange factor (GEF) 5(Rapgef5)
		1.44103	Oas3	2'-5' oligoadenylate synthetase 3(Oas3)
		1.44034	Cenpv	centromere protein V(Cenpv)
		1.43933	Pcdh19	protocadherin 19(Pcdh19)
		1.43888	Gm10608	NA
		1.43872	Gfod1	glucose-fructose oxidoreductase domain containing 1(Gfod1)
		1.43732	Nfil3	nuclear factor, interleukin 3, regulated(Nfil3)
		1.43521	Mir221	microRNA 221(Mir221)
		1.43477	Wnt9a	wingless-type MMTV integration site family, member 9A(Wnt9a)
		1.42988	Htr1d	5-hydroxytryptamine (serotonin) receptor 1D(Htr1d)
		1.42623	Gm3362	NA
		1.42424	Pcdhga9	protocadherin gamma subfamily A, 9(Pcdhga9)
		1.42421	Smad9	SMAD family member 9(Smad9)
		1.41482	Tnfrsf23	tumor necrosis factor receptor superfamily, member 23(Tnfrsf23)
		1.4107	Tssk6	testis-specific serine kinase 6(Tssk6)
		1.40494	Gm2115	NA
		1.39768	Mtus1	mitochondrial tumor suppressor 1(Mtus1)
		1.39568	Fhl1	four and a half LIM domains 1(Fhl1)
		1.3954	Gm37621	NA
		1.38616	Tubb2b	tubulin, beta 2B class IIB(Tubb2b)
		1.38576	Mustn1	musculoskeletal, embryonic nuclear protein 1(Mustn1)
		1.38491	Pmepa1os	NA
		1.38194	Gm48949	NA
		1.3811	Ccl2	chemokine (C-C motif) ligand 2(Ccl2)
		1.37976	Il18	interleukin 18(Il18)
		1.37748	Stac	src homology three (SH3) and cysteine rich domain(Stac)
		1.37289	Foxj1	forkhead box J1(Foxj1)
		1.36643	Bglap3	bone gamma-carboxyglutamate protein 3(Bglap3)
		1.36313	Atp11c	ATPase, class VI, type 11C(Atp11c)
		1.3495	H2-T23	histocompatibility 2, T region locus 23(H2-T23)
		1.34627	Spire1	spire homolog 1 (Drosophila)(Spire1)
		1.34386	Cmah	cytidine monophospho-N-acetylneuraminic acid hydroxylase(Cmah)
		1.34162	Mmp15	matrix metallopeptidase 15(Mmp15)
		1.33677	Pcolce2	procollagen C-endopeptidase enhancer 2(Pcolce2)
		1.33672	Gabre	gamma-aminobutyric acid (GABA) A receptor, subunit epsilon(Gabre)
		1.33037	Chrna5	cholinergic receptor, nicotinic, alpha polypeptide 5(Chrna5)
		1.32609	Timp1	tissue inhibitor of metalloproteinase 1(Timp1)
		1.32005	Pcdhga8	protocadherin gamma subfamily A, 8(Pcdhga8)
		1.31943	Gm43258	NA
		1.31155	Gm28321	NA
		1.30933	Ammecr1	NA
		1.3093	Tmem158	transmembrane protein 158(Tmem158)
		1.3085	Ephb2	Eph receptor B2(Ephb2)
		1.30649	Ccdc114	coiled-coil domain containing 114(Ccdc114)
		1.30527	Angptl6	angiopoietin-like 6(Angptl6)
		1.30461	Gm45073	NA
		1.30445	Gm43331	NA
		1.30261	Gpat3	1-acylglycerol-3-phosphate O-acyltransferase 9(Agpat9)
		1.29506	Gm8773	NA
		1.29242	Uprt	uracil phosphoribosyltransferase(Uprt)
		1.29159	Gdpd5	glycerophosphodiester phosphodiesterase domain containing 5(Gdpd5)
		1.28783	Col12a1	collagen, type XII, alpha 1(Col12a1)
		1.28667	4732471J01Rik	NA
		1.28533	Gm45074	NA
		1.28487	6330403L08Rik	NA
		1.28332	Ngf	nerve growth factor(Ngf)
		1.27818	Pam	peptidylglycine alpha-amidating monooxygenase(Pam)
		1.27531	Nsdhl	NAD(P) dependent steroid dehydrogenase-like(Nsdhl)
		1.27374	Tmem130	transmembrane protein 130(Tmem130)
		1.27293	9330154J02Rik	NA
		1.26987	Adamts16	a disintegrin-like and metallopeptidase (reprolysin type) with thrombospondin type 1 motif, 16(Adamts16)
		1.26778	Adh1	alcohol dehydrogenase 1 (class I)(Adh1)
		1.267	Cdc42ep3	CDC42 effector protein (Rho GTPase binding) 3(Cdc42ep3)
		1.26459	Ccl20	chemokine (C-C motif) ligand 20(Ccl20)
		1.26241	Acot9	acyl-CoA thioesterase 9(Acot9)
		1.26235	Zdhhc2	zinc finger, DHHC domain containing 2(Zdhhc2)
		1.26231	Ebp	phenylalkylamine Ca2+ antagonist (emopamil) binding protein(Ebp)
		1.25982	Vegfd	vascular endothelial growth factor D(Vegfd)
		1.25981	2610002M06Rik	RIKEN cDNA 2610002M06 gene(2610002M06Rik)
		1.25846	C430019N01Rik	NA
		1.25765	Omd	osteomodulin(Omd)
		1.25576	Efnb2	ephrin B2(Efnb2)
		1.25525	S100a3	S100 calcium binding protein A3(S100a3)
		1.25487	Pygo1	pygopus 1(Pygo1)
		1.25445	Mical2	microtubule associated monooxygenase, calponin and LIM domain containing 2(Mical2)
		1.25301	Man2a1	mannosidase 2, alpha 1(Man2a1)
		1.25293	Sgpp2	sphingosine-1-phosphate phosphotase 2(Sgpp2)
		1.25258	Ntn1	netrin 1(Ntn1)
		1.2499	Mfap3l	microfibrillar-associated protein 3-like(Mfap3l)
		1.24974	Zfp703	zinc finger protein 703(Zfp703)
		1.24836	Inka1	family with sequence similarity 212, member A(Fam212a)
		1.24758	Adgra2	adhesion G protein-coupled receptor A2(Adgra2)
		1.24686	Tspyl5	testis-specific protein, Y-encoded-like 5(Tspyl5)
		1.24628	5033406O09Rik	NA
		1.24406	Gm11914	NA
		1.24381	Carmil2	capping protein regulator and myosin 1 linker 2(Carmil2)
		1.2415	Akr1c13	aldo-keto reductase family 1, member C13(Akr1c13)
		1.24132	Sms-ps	NA
		1.23985	F730043M19Rik	NA
		1.23585	Fgfbp1	fibroblast growth factor binding protein 1(Fgfbp1)
		1.23585	Pdgfb	platelet derived growth factor, B polypeptide(Pdgfb)
		1.23579	Npas3	neuronal PAS domain protein 3(Npas3)
		1.23517	Nuak1	NUAK family, SNF1-like kinase, 1(Nuak1)
		1.23219	Gm49326	NA
		1.23137	Pou3f1	POU domain, class 3, transcription factor 1(Pou3f1)
		1.2302	Actn1	actinin, alpha 1(Actn1)
		1.22975	Gm15547	NA
		1.22901	Tsku	tsukushi, small leucine rich proteoglycan(Tsku)
		1.22901	2310043M15Rik	NA
		1.22884	Lhx4	LIM homeobox protein 4(Lhx4)
		1.22873	Ap1s2	adaptor-related protein complex 1, sigma 2 subunit(Ap1s2)
		1.22811	Spn	sialophorin(Spn)
		1.22128	Fgf2	fibroblast growth factor 2(Fgf2)
		1.21943	Smco4	single-pass membrane protein with coiled-coil domains 4(Smco4)
		1.21826	Gm14636	NA
		1.21622	Lhx1os	NA
		1.21571	Eppk1	NA
		1.21183	Sh3rf3	SH3 domain containing ring finger 3(Sh3rf3)
		1.20824	Pcdhb21	protocadherin beta 21(Pcdhb21)
		1.20297	Frmpd1	FERM and PDZ domain containing 1(Frmpd1)
		1.20209	Lurap1l	NA
		1.20053	4930447F24Rik	NA
		1.20031	Plin2	perilipin 2(Plin2)
		1.19667	Blnk	B cell linker(Blnk)
		1.19643	Plp2	proteolipid protein 2(Plp2)
		1.19537	Abtb2	ankyrin repeat and BTB (POZ) domain containing 2(Abtb2)
		1.19533	Ptpre	protein tyrosine phosphatase, receptor type, E(Ptpre)
		1.18819	Msn	moesin(Msn)
		1.18772	C130089K02Rik	NA
		1.18597	Lama1	laminin, alpha 1(Lama1)
		1.18459	Ces1g	carboxylesterase 1G(Ces1g)
		1.18391	Gm37060	NA
		1.18276	Ccdc9b	RIKEN cDNA A430105I19 gene(A430105I19Rik)
		1.18246	Gamt	guanidinoacetate methyltransferase(Gamt)
		1.17917	Tnnt2	troponin T2, cardiac(Tnnt2)
		1.17734	Nog	noggin(Nog)
		1.17691	3110039I08Rik	NA
		1.17517	Nr6a1os	NA
		1.173	Fjx1	four jointed box 1 (Drosophila)(Fjx1)
		1.17209	AU022133	NA
		1.17188	Gm14137	predicted gene 14137(Gm14137)
		1.16433	Rflnb	refilin B(Rflnb)
		1.1643	9330159F19Rik	NA
		1.16385	Slc6a17	solute carrier family 6 (neurotransmitter transporter), member 17(Slc6a17)
		1.16328	Fam57b	family with sequence similarity 57, member B(Fam57b)
		1.16219	Pcdhb17	protocadherin beta 17(Pcdhb17)
		1.15936	Cdkn1a	cyclin-dependent kinase inhibitor 1A (P21)(Cdkn1a)
		1.1554	Elf4	E74-like factor 4 (ets domain transcription factor)(Elf4)
		1.1554	Rgs10	regulator of G-protein signalling 10(Rgs10)
		1.14714	Mark1	MAP/microtubule affinity regulating kinase 1(Mark1)
		1.14416	Sag	S-antigen, retina and pineal gland (arrestin)(Sag)
		1.14127	Pdk1	pyruvate dehydrogenase kinase, isoenzyme 1(Pdk1)
		1.13987	Krtap1-5	keratin associated protein 1-5(Krtap1-5)
		1.13941	Nrep	neuronal regeneration related protein(Nrep)
		1.13928	E230020D15Rik	NA
		1.13816	Pced1b	NA
		1.13704	Tnfrsf22	tumor necrosis factor receptor superfamily, member 22(Tnfrsf22)
		1.13644	9630010A21Rik	NA
		1.13468	Obsl1	obscurin-like 1(Obsl1)
		1.13169	Fam110b	family with sequence similarity 110, member B(Fam110b)
		1.12614	Dsel	dermatan sulfate epimerase-like(Dsel)
		1.12469	Emp3	epithelial membrane protein 3(Emp3)
		1.12283	AA414768	NA
		1.12197	Igsf9	immunoglobulin superfamily, member 9(Igsf9)
		1.12183	Cxcl10	chemokine (C-X-C motif) ligand 10(Cxcl10)
		1.12001	Cd74	CD74 antigen (invariant polypeptide of major histocompatibility complex, class II antigen-associated)(Cd74)
		1.11971	Bahcc1	BAH domain and coiled-coil containing 1(Bahcc1)
		1.117	Hprt	hypoxanthine guanine phosphoribosyl transferase(Hprt)
		1.11571	Nrp2	neuropilin 2(Nrp2)
		1.11402	Zfp345	zinc finger protein 345(Zfp345)
		1.11352	1110002E22Rik	uncharacterized LOC102634333(LOC102634333)
		1.10873	Pvrig	NA
		1.10752	Magee1	melanoma antigen, family E, 1(Magee1)
		1.10518	Ube2cbp	ubiquitin-conjugating enzyme E2C binding protein(Ube2cbp)
		1.1047	Mpp1	membrane protein, palmitoylated(Mpp1)
		1.1041	Adamtsl2	ADAMTS-like 2(Adamtsl2)
		1.10281	Kif5c	kinesin family member 5C(Kif5c)
		1.10064	Cltb	clathrin, light polypeptide (Lcb)(Cltb)
		1.09883	Slc3a1	solute carrier family 3, member 1(Slc3a1)
		1.09432	Basp1	brain abundant, membrane attached signal protein 1(Basp1)
		1.09235	Dock11	dedicator of cytokinesis 11(Dock11)
		1.09076	AU021092	expressed sequence AU021092(AU021092)
		1.08751	Styk1	serine/threonine/tyrosine kinase 1(Styk1)
		1.08456	Gm37783	NA
		1.0843	Prdx4	peroxiredoxin 4(Prdx4)
		1.08408	Gm42047	NA
		1.08269	AC166110.4	NA
		1.08264	Gm15795	NA
		1.07969	Panx1	pannexin 1(Panx1)
		1.07873	Magi2	membrane associated guanylate kinase, WW and PDZ domain containing 2(Magi2)
		1.07808	Tspo	translocator protein(Tspo)
		1.07726	Mycl	v-myc avian myelocytomatosis viral oncogene lung carcinoma derived(Mycl)
		1.07614	Gata2	GATA binding protein 2(Gata2)
		1.07091	Plekho2	NA
		1.06627	Zdhhc9	zinc finger, DHHC domain containing 9(Zdhhc9)
		1.06399	Gm6169	NA
		1.06354	Dock4	dedicator of cytokinesis 4(Dock4)
		1.06094	Gm37949	NA
		1.06011	Gm6634	NA
		1.06007	Usp9x	ubiquitin specific peptidase 9, X chromosome(Usp9x)
		1.05678	Gm28530	NA
		1.05548	Gm2237	NA
		1.05431	Rasip1	Ras interacting protein 1(Rasip1)
		1.0537	Klf2	Kruppel-like factor 2 (lung)(Klf2)
		1.05332	Gsdmd	gasdermin D(Gsdmd)
		1.05271	Ccdc141	coiled-coil domain containing 141(Ccdc141)
		1.0511	Edaradd	EDAR (ectodysplasin-A receptor)-associated death domain(Edaradd)
		1.0504	Nfix	nuclear factor I/X(Nfix)
		1.05018	Nptxr	neuronal pentraxin receptor(Nptxr)
		1.04903	Ak1	adenylate kinase 1(Ak1)
		1.04815	Gm21123	NA
		1.04746	Zfp449	zinc finger protein 449(Zfp449)
		1.04692	Gpr137b-ps	NA
		1.04653	Lpcat4	lysophosphatidylcholine acyltransferase 4(Lpcat4)
		1.04436	Ocrl	oculocerebrorenal syndrome of Lowe(Ocrl)
		1.04269	Atp7a	ATPase, Cu++ transporting, alpha polypeptide(Atp7a)
		1.04233	Glrb	glycine receptor, beta subunit(Glrb)
		1.04026	Tsc22d3	TSC22 domain family, member 3(Tsc22d3)
		1.03886	Tnfrsf21	tumor necrosis factor receptor superfamily, member 21(Tnfrsf21)
		1.03825	Gm15270	NA
		1.0342	D630003M21Rik	NA
		1.03333	Gm37298	NA
		1.03284	Otud1	OTU domain containing 1(Otud1)
		1.0324	Cask	calcium/calmodulin-dependent serine protein kinase (MAGUK family)(Cask)
		1.02808	A130050O07Rik	NA
		1.02353	Gpc1	glypican 1(Gpc1)
		1.02229	Pdgfc	platelet-derived growth factor, C polypeptide(Pdgfc)
		1.0219	Gja1	gap junction protein, alpha 1(Gja1)
		1.02144	Plxna3	plexin A3(Plxna3)
		1.02069	Tmem88b	transmembrane protein 88B(Tmem88b)
		1.01726	Gm38318	NA
		1.01675	Nmnat3	nicotinamide nucleotide adenylyltransferase 3(Nmnat3)
		1.01409	Cdk5r1	cyclin-dependent kinase 5, regulatory subunit 1 (p35)(Cdk5r1)
		1.01276	Slc9a6	solute carrier family 9 (sodium/hydrogen exchanger), member 6(Slc9a6)
		1.01197	Rtn4rl1	reticulon 4 receptor-like 1(Rtn4rl1)
		1.01118	Ubl4a	predicted readthrough transcript (NMD candidate), 44504(Gm44504)
		1.01113	Sms	spermine synthase(Sms)
		1.01039	Gm43566	NA
		1.01038	Pcdhgc4	protocadherin gamma subfamily C, 4(Pcdhgc4)
		1.01018	Dock5	dedicator of cytokinesis 5(Dock5)
		1.00985	Bdnf	brain derived neurotrophic factor(Bdnf)
		1.00933	Phlpp1	PH domain and leucine rich repeat protein phosphatase 1(Phlpp1)
		1.0079	Lysmd2	NA
		1.0068	Zfp469	NA
		1.00568	4933425D22Rik	NA
		1.00247	Tgfb2	transforming growth factor, beta 2(Tgfb2)
		1.00184	Fam198b	family with sequence similarity 198, member B(Fam198b)
		1.00036	Asap2	ArfGAP with SH3 domain, ankyrin repeat and PH domain 2(Asap2)
		0.999164	Endod1	endonuclease domain containing 1(Endod1)
		0.999044	Gm3756	NA
		0.995458	Gm10060	NA
		0.99354	S100a6	S100 calcium binding protein A6 (calcyclin)(S100a6)
		0.990173	Pvr	poliovirus receptor(Pvr)
		0.986908	Gm38699	NA
		0.985721	Fgd1	FYVE, RhoGEF and PH domain containing 1(Fgd1)
		0.983076	Itpripl2	inositol 1,4,5-triphosphate receptor interacting protein-like 2(Itpripl2)
		0.982993	Kctd11	potassium channel tetramerisation domain containing 11(Kctd11)
		0.982622	Cotl1	coactosin-like 1 (Dictyostelium)(Cotl1)
		0.981312	Cers6	ceramide synthase 6(Cers6)
		0.981188	Ckap4	cytoskeleton-associated protein 4(Ckap4)
		0.979635	Acsl4	acyl-CoA synthetase long-chain family member 4(Acsl4)
		0.97645	Mid1ip1	Mid1 interacting protein 1 (gastrulation specific G12-like (zebrafish))(Mid1ip1)
		0.975604	Hcn2	hyperpolarization-activated, cyclic nucleotide-gated K+ 2(Hcn2)
		0.974128	Hmx2	H6 homeobox 2(Hmx2)
		0.971615	Gm9905	NA
		0.968776	Cebpa	CCAAT/enhancer binding protein (C/EBP), alpha(Cebpa)
		0.964366	Asph	aspartate-beta-hydroxylase(Asph)
		0.96208	Eif2s3x	eukaryotic translation initiation factor 2, subunit 3, structural gene X-linked(Eif2s3x)
		0.960285	Ica1l	islet cell autoantigen 1-like(Ica1l)
		0.958025	Gm47547	NA
		0.957548	Insyn1	NA
		0.956954	Zfp280c	zinc finger protein 280C(Zfp280c)
		0.956236	Gab3	growth factor receptor bound protein 2-associated protein 3(Gab3)
		0.956042	Fzd6	frizzled class receptor 6(Fzd6)
		0.955234	Tmem64	transmembrane protein 64(Tmem64)
		0.953749	Slc25a5	solute carrier family 25 (mitochondrial carrier, adenine nucleotide translocator), member 5(Slc25a5)
		0.95275	C9orf72	RIKEN cDNA 3110043O21 gene(3110043O21Rik)
		0.952482	Slc6a8	solute carrier family 6 (neurotransmitter transporter, creatine), member 8(Slc6a8)
		0.950477	Lgals1	lectin, galactose binding, soluble 1(Lgals1)
		0.94987	Ncam1	neural cell adhesion molecule 1(Ncam1)
		0.94841	Ube2a	ubiquitin-conjugating enzyme E2A(Ube2a)
		0.948276	Tmem29	NA
		0.947458	Spin4	spindlin family, member 4(Spin4)
		0.947199	Hcn3	hyperpolarization-activated, cyclic nucleotide-gated K+ 3(Hcn3)
		0.947077	Pcdhgc5	protocadherin gamma subfamily C, 5(Pcdhgc5)
		0.946949	Rpl10	ribosomal protein L10(Rpl10)
		0.946798	Tagln2	transgelin 2(Tagln2)
		0.946128	Palm2	paralemmin 2(Palm2)
		0.94554	Atf5	activating transcription factor 5(Atf5)
		0.944709	Apool	apolipoprotein O-like(Apool)
		0.943232	Pamr1	peptidase domain containing associated with muscle regeneration 1(Pamr1)
		0.942877	Pla2g16	phospholipase A2, group XVI(Pla2g16)
		0.942747	Atg4a	autophagy related 4A, cysteine peptidase(Atg4a)
		0.942359	Zbtb38	zinc finger and BTB domain containing 38(Zbtb38)
		0.94092	Eif4e3	eukaryotic translation initiation factor 4E member 3(Eif4e3)
		0.940352	Il6ra	interleukin 6 receptor, alpha(Il6ra)
		0.939404	Sorbs3	sorbin and SH3 domain containing 3(Sorbs3)
		0.938047	Cdk16	cyclin-dependent kinase 16(Cdk16)
		0.938005	Simc1	SUMO-interacting motifs containing 1(Simc1)
		0.937156	Pls3	plastin 3 (T-isoform)(Pls3)
		0.935958	Fam131b	family with sequence similarity 131, member B(Fam131b)
		0.934317	Wdr44	WD repeat domain 44(Wdr44)
		0.93431	Onecut2	one cut domain, family member 2(Onecut2)
		0.931045	Zfp536	zinc finger protein 536(Zfp536)
		0.93026	Drp2	dystrophin related protein 2(Drp2)
		0.929102	Rps6ka2	ribosomal protein S6 kinase, polypeptide 2(Rps6ka2)
		0.928425	Tsr2	TSR2 20S rRNA accumulation(Tsr2)
		0.927667	Ggta1	glycoprotein galactosyltransferase alpha 1, 3(Ggta1)
		0.927088	Greb1l	growth regulation by estrogen in breast cancer-like(Greb1l)
		0.926635	Pdgfa	platelet derived growth factor, alpha(Pdgfa)
		0.926594	Ltbp4	latent transforming growth factor beta binding protein 4(Ltbp4)
		0.923874	Foxo6	forkhead box O6(Foxo6)
		0.923856	Flna	filamin, alpha(Flna)
		0.922807	Sept6	septin 6(Sept6)
		0.922766	Klf4	Kruppel-like factor 4 (gut)(Klf4)
		0.921272	Ahnak	AHNAK nucleoprotein (desmoyokin)(Ahnak)
		0.921061	Ifngr1	interferon gamma receptor 1(Ifngr1)
		0.921012	Scube3	signal peptide, CUB domain, EGF-like 3(Scube3)
		0.920676	Fam120c	family with sequence similarity 120, member C(Fam120c)
		0.91773	Nsmce3	necdin-like 2(Ndnl2)
		0.917727	Apobr	apolipoprotein B receptor(Apobr)
		0.915225	Nes	nestin(Nes)
		0.915033	Gm3571	NA
		0.914499	Zfp275	zinc finger protein 275(Zfp275)
		0.913557	Prps1	phosphoribosyl pyrophosphate synthetase 1(Prps1)
		0.913405	Irak1	interleukin-1 receptor-associated kinase 1(Irak1)
		0.912505	Klf9	Kruppel-like factor 9(Klf9)
		0.912468	Emd	emerin(Emd)
		0.91235	Apex2	apurinic/apyrimidinic endonuclease 2(Apex2)
		0.912159	BC039966	NA
		0.911729	Specc1	sperm antigen with calponin homology and coiled-coil domains 1(Specc1)
		0.911663	Resf1	NA
		0.904253	1110046J04Rik	NA
		0.902944	Ttc32	NA
		0.902749	Acer3	alkaline ceramidase 3(Acer3)
		0.901731	Fzd2	frizzled class receptor 2(Fzd2)
		0.901626	Slc25a45	solute carrier family 25, member 45(Slc25a45)
		0.898232	Gab2	growth factor receptor bound protein 2-associated protein 2(Gab2)
		0.897033	Apol10b	apolipoprotein L 10B(Apol10b)
		0.896922	Nkrf	NF-kappaB repressing factor(Nkrf)
		0.89621	Dhtkd1	dehydrogenase E1 and transketolase domain containing 1(Dhtkd1)
		0.895997	Foxd2os	NA
		0.894907	Gm6685	NA
		0.894412	Pak1	p21 protein (Cdc42/Rac)-activated kinase 1(Pak1)
		0.893028	Gm47283	erythroid differentiation regulator 1(Erdr1)
		0.892419	Jpx	Jpx transcript, Xist activator (non-protein coding)(Jpx)
		0.891611	Fmn1	formin 1(Fmn1)
		0.891392	Gm14373	NA
		0.890602	Rnf150	ring finger protein 150(Rnf150)
		0.889168	Klf5	Kruppel-like factor 5(Klf5)
		0.886803	Synj2	synaptojanin 2(Synj2)
		0.886066	Timm8a1	translocase of inner mitochondrial membrane 8A1(Timm8a1)
		0.884199	Col4a1	collagen, type IV, alpha 1(Col4a1)
		0.881972	Gpr137b	G protein-coupled receptor 137B(Gpr137b)
		0.881586	Dkc1	dyskeratosis congenita 1, dyskerin(Dkc1)
		0.879763	Atp6ap1	ATPase, H+ transporting, lysosomal accessory protein 1(Atp6ap1)
		0.879324	Fgf11	fibroblast growth factor 11(Fgf11)
		0.878609	Taf1	TATA-box binding protein associated factor 1(Taf1)
		0.877874	Adam22	a disintegrin and metallopeptidase domain 22(Adam22)
		0.877263	Tuba1a	tubulin, alpha 1A(Tuba1a)
		0.876328	Gm16046	NA
		0.875928	Pycr1	pyrroline-5-carboxylate reductase 1(Pycr1)
		0.874982	Srgap1	SLIT-ROBO Rho GTPase activating protein 1(Srgap1)
		0.873566	Col4a2	collagen, type IV, alpha 2(Col4a2)
		0.873018	Phtf2	putative homeodomain transcription factor 2(Phtf2)
		0.872399	Cxcl12	chemokine (C-X-C motif) ligand 12(Cxcl12)
		0.872299	Trim16	tripartite motif-containing 16(Trim16)
		0.8717	Slc25a14	solute carrier family 25 (mitochondrial carrier, brain), member 14(Slc25a14)
		0.866859	Eng	endoglin(Eng)
		0.866625	Fam219a	NA
		0.8666	Gnptab	N-acetylglucosamine-1-phosphate transferase, alpha and beta subunits(Gnptab)
		0.866236	Vcan	versican(Vcan)
		0.864352	Pogk	pogo transposable element with KRAB domain(Pogk)
		0.864319	Fosl1	fos-like antigen 1(Fosl1)
		0.864238	Cdk14	cyclin-dependent kinase 14(Cdk14)
		0.861933	Fam171a2	family with sequence similarity 171, member A2(Fam171a2)
		0.861481	Slc37a1	solute carrier family 37 (glycerol-3-phosphate transporter), member 1(Slc37a1)
		0.860249	Rpl36a-ps2	NA
		0.859832	Trim62	tripartite motif-containing 62(Trim62)
		0.858707	Ubqln2	ubiquilin 2(Ubqln2)
		0.85854	Mthfd1l	methylenetetrahydrofolate dehydrogenase (NADP+ dependent) 1-like(Mthfd1l)
		0.857392	Nkain1	Na+/K+ transporting ATPase interacting 1(Nkain1)
		0.856623	Gm2223	NA
		0.855615	Igsf9b	immunoglobulin superfamily, member 9B(Igsf9b)
		0.855356	Ptgs2	prostaglandin-endoperoxide synthase 2(Ptgs2)
		0.853855	G930009F23Rik	NA
		0.853717	Lsp1	lymphocyte specific 1(Lsp1)
		0.85309	Gm38042	NA
		0.85267	Tpm1	tropomyosin 1, alpha(Tpm1)
		0.852632	Sh3pxd2b	SH3 and PX domains 2B(Sh3pxd2b)
		0.852558	Gm43597	NA
		0.851716	Slc25a32	solute carrier family 25, member 32(Slc25a32)
		0.850794	Mex3b	mex3 RNA binding family member B(Mex3b)
		0.849833	Gjb4	gap junction protein, beta 4(Gjb4)
		0.84683	C1galt1c1	C1GALT1-specific chaperone 1(C1galt1c1)
		0.846023	Fam3a	family with sequence similarity 3, member A(Fam3a)
		0.843374	Vegfa	vascular endothelial growth factor A(Vegfa)
		0.840564	Bhlhe40	basic helix-loop-helix family, member e40(Bhlhe40)
		0.840173	Gypc	glycophorin C(Gypc)
		0.839285	Slc7a7	solute carrier family 7 (cationic amino acid transporter, y+ system), member 7(Slc7a7)
		0.8382	Myc	myelocytomatosis oncogene(Myc)
		0.837466	Mpzl3	myelin protein zero-like 3(Mpzl3)
		0.837446	Uba1	ubiquitin-like modifier activating enzyme 1(Uba1)
		0.836369	Diaph2	diaphanous related formin 2(Diaph2)
		0.834973	Tnnc2	troponin C2, fast(Tnnc2)
		0.834945	Lamc2	laminin, gamma 2(Lamc2)
		0.833933	Kctd10	potassium channel tetramerisation domain containing 10(Kctd10)
		0.833065	Abcb7	ATP-binding cassette, sub-family B (MDR/TAP), member 7(Abcb7)
		0.832476	Chml	choroideremia-like(Chml)
		0.831757	Gsto1	glutathione S-transferase omega 1(Gsto1)
		0.830508	Nkap	NFKB activating protein(Nkap)
		0.829296	Epb41l2	erythrocyte membrane protein band 4.1 like 2(Epb41l2)
		0.82815	Prrg1	proline rich Gla (G-carboxyglutamic acid) 1(Prrg1)
		0.8272	1190002N15Rik	RIKEN cDNA 1190002N15 gene(1190002N15Rik)
		0.826655	Pgrmc1	progesterone receptor membrane component 1(Pgrmc1)
		0.826533	Angptl8	angiopoietin-like 8(Angptl8)
		0.826201	Gm32618	NA
		0.825961	Gm6682	NA
		0.823174	Gnl3l	guanine nucleotide binding protein-like 3 (nucleolar)-like(Gnl3l)
		0.823075	Lgals3	lectin, galactose binding, soluble 3(Lgals3)
		0.822945	Arhgdig	Rho GDP dissociation inhibitor (GDI) gamma(Arhgdig)
		0.822299	Zc4h2	zinc finger, C4H2 domain containing(Zc4h2)
		0.820953	Dip2c	disco interacting protein 2 homolog C(Dip2c)
		0.820148	Raph1	Ras association (RalGDS/AF-6) and pleckstrin homology domains 1(Raph1)
		0.820031	Mmp28	matrix metallopeptidase 28 (epilysin)(Mmp28)
		0.8186	Chst11	carbohydrate sulfotransferase 11(Chst11)
		0.81772	Tinag	tubulointerstitial nephritis antigen(Tinag)
		0.817541	Adarb1	adenosine deaminase, RNA-specific, B1(Adarb1)
		0.817426	Lrrc75b	NA
		0.816983	Prickle1	prickle planar cell polarity protein 1(Prickle1)
		0.816768	Zmat3	zinc finger matrin type 3(Zmat3)
		0.816175	Rbmx2	RNA binding motif protein, X-linked 2(Rbmx2)
		0.815186	Morf4l2	mortality factor 4 like 2(Morf4l2)
		0.815041	Ugcg	UDP-glucose ceramide glucosyltransferase(Ugcg)
		0.814288	Gm16433	NA
		0.8139	Ankrd1	ankyrin repeat domain 1 (cardiac muscle)(Ankrd1)
		0.813721	Soga3	SOGA family member 3(Soga3)
		0.812475	Gprasp1	G protein-coupled receptor associated sorting protein 1(Gprasp1)
		0.812461	Gm37534	NA
		0.811758	Pcyt1b	phosphate cytidylyltransferase 1, choline, beta isoform(Pcyt1b)
		0.810795	Dusp5	dual specificity phosphatase 5(Dusp5)
		0.810722	Maged1	melanoma antigen, family D, 1(Maged1)
		0.810394	Pla2g4c	phospholipase A2, group IVC (cytosolic, calcium-independent)(Pla2g4c)
		0.809193	Dtwd2	DTW domain containing 2(Dtwd2)
		0.808904	Slc52a3	solute carrier protein family 52, member 3(Slc52a3)
		0.807587	Htatsf1	HIV TAT specific factor 1(Htatsf1)
		0.806676	Utp14a	UTP14A small subunit processome component(Utp14a)
		0.806662	Parp16	poly (ADP-ribose) polymerase family, member 16(Parp16)
		0.806062	Myo1c	myosin IC(Myo1c)
		0.80489	Smox	spermine oxidase(Smox)
		0.804806	Pbdc1	polysaccharide biosynthesis domain containing 1(Pbdc1)
		0.804248	Tmod3	tropomodulin 3(Tmod3)
		0.804147	Ppp1r12b	protein phosphatase 1, regulatory (inhibitor) subunit 12B(Ppp1r12b)
		0.803549	Sap30	sin3 associated polypeptide(Sap30)
		0.802962	Qsox1	quiescin Q6 sulfhydryl oxidase 1(Qsox1)
		0.802253	Cenpi	centromere protein I(Cenpi)
		0.801331	Tcim	RIKEN cDNA 1810011O10 gene(1810011O10Rik)
		0.800461	Mmgt1	membrane magnesium transporter 1(Mmgt1)
		0.800337	Antxr2	anthrax toxin receptor 2(Antxr2)
		0.800174	Kantr	NA
		0.799897	Tcp11l1	t-complex 11 like 1(Tcp11l1)
		0.797993	Rhoc	ras homolog family member C(Rhoc)
		0.797954	Map4k4	mitogen-activated protein kinase kinase kinase kinase 4(Map4k4)
		0.797245	Tmcc2	transmembrane and coiled-coil domains 2(Tmcc2)
		0.796969	Rap2a	RAS related protein 2a(Rap2a)
		0.796229	Cd44	CD44 antigen(Cd44)
		0.795649	Wnt4	wingless-type MMTV integration site family, member 4(Wnt4)
		0.795014	Snx12	sorting nexin 12(Snx12)
		0.792501	Sox9	SRY (sex determining region Y)-box 9(Sox9)
		0.790033	Ier5	immediate early response 5(Ier5)
		0.789646	Vrk2	vaccinia related kinase 2(Vrk2)
		0.789527	Gm44639	NA
		0.789371	Srp54a	signal recognition particle 54A(Srp54a)
		0.788052	Ttc7	tetratricopeptide repeat domain 7(Ttc7)
		0.78726	Lrrc27	NA
		0.786895	Lmna	lamin A(Lmna)
		0.785077	Hhat	hedgehog acyltransferase(Hhat)
		0.784608	Lncenc1	NA
		0.784189	Tiparp	TCDD-inducible poly(ADP-ribose) polymerase(Tiparp)
		0.782389	Rps4x	ribosomal protein S4, X-linked(Rps4x)
		0.781678	Trpc1	transient receptor potential cation channel, subfamily C, member 1(Trpc1)
		0.781183	Arl4c	ADP-ribosylation factor-like 4C(Arl4c)
		0.780166	Rb1cc1	RB1-inducible coiled-coil 1(Rb1cc1)
		0.779784	Syt14	synaptotagmin XIV(Syt14)
		0.778772	Lgalsl	lectin, galactoside binding-like(Lgalsl)
		0.778291	Gm43256	NA
		0.77729	Bcorl1	BCL6 co-repressor-like 1(Bcorl1)
		0.77706	Emx2os	NA
		0.776838	Ppp1r13l	protein phosphatase 1, regulatory (inhibitor) subunit 13 like(Ppp1r13l)
		0.775403	Pik3c2b	phosphoinositide-3-kinase, class 2, beta polypeptide(Pik3c2b)
		0.775032	Rnf19b	ring finger protein 19B(Rnf19b)
		0.774039	Phf8	PHD finger protein 8(Phf8)
		0.772485	Cdk6	cyclin-dependent kinase 6(Cdk6)
		0.772433	Irgm1	immunity-related GTPase family M member 1(Irgm1)
		0.770294	Cul4b	cullin 4B(Cul4b)
		0.769887	4933407K13Rik	NA
		0.769621	Sgpp1	sphingosine-1-phosphate phosphatase 1(Sgpp1)
		0.768552	Nfkb2	nuclear factor of kappa light polypeptide gene enhancer in B cells 2, p49/p100(Nfkb2)
		0.768457	Osr1	odd-skipped related 1 (Drosophila)(Osr1)
		0.766929	Pdk3	pyruvate dehydrogenase kinase, isoenzyme 3(Pdk3)
		0.766924	Ssr4	signal sequence receptor, delta(Ssr4)
		0.766226	Tfe3	transcription factor E3(Tfe3)
		0.766218	Armcx5	NA
		0.765023	Ahnak2	NA
		0.764853	Abcb1b	ATP-binding cassette, sub-family B (MDR/TAP), member 1B(Abcb1b)
		0.764801	Serpinb6a	serine (or cysteine) peptidase inhibitor, clade B, member 6a(Serpinb6a)
		0.764729	Tmem185a	transmembrane protein 185A(Tmem185a)
		0.762225	Prex2	phosphatidylinositol-3,4,5-trisphosphate-dependent Rac exchange factor 2(Prex2)
		0.762159	Scarb1	scavenger receptor class B, member 1(Scarb1)
		0.761754	Cd109	CD109 antigen(Cd109)
		0.761044	Spata5l1	NA
		0.7603	Pfkfb1	6-phosphofructo-2-kinase/fructose-2,6-biphosphatase 1(Pfkfb1)
		0.760269	Ftsj1	FtsJ RNA methyltransferase homolog 1 (E. coli)(Ftsj1)
		0.75812	Nup210l	nucleoporin 210-like(Nup210l)
		0.75792	Hdac6	histone deacetylase 6(Hdac6)
		0.757604	Marcks	myristoylated alanine rich protein kinase C substrate(Marcks)
		0.757514	Fmnl1	formin-like 1(Fmnl1)
		0.757213	Rps6ka3	ribosomal protein S6 kinase polypeptide 3(Rps6ka3)
		0.756209	Uxt	ubiquitously expressed transcript(Uxt)
		0.755889	Chpf	chondroitin polymerizing factor(Chpf)
		0.755711	Suv39h1	suppressor of variegation 3-9 homolog 1 (Drosophila)(Suv39h1)
		0.755692	Arhgef2	rho/rac guanine nucleotide exchange factor (GEF) 2(Arhgef2)
		0.755091	S100a10	S100 calcium binding protein A10 (calpactin)(S100a10)
		0.754605	Amer1	APC membrane recruitment 1(Amer1)
		0.753782	Lrp11	low density lipoprotein receptor-related protein 11(Lrp11)
		0.753662	Flnb	filamin, beta(Flnb)
		0.753505	Kif21b	kinesin family member 21B(Kif21b)
		0.752884	Tec	tec protein tyrosine kinase(Tec)
		0.752844	Hbegf	heparin-binding EGF-like growth factor(Hbegf)
		0.7528	Etv4	ets variant 4(Etv4)
		0.752425	Gm26930	NA
		0.751984	Atrx	alpha thalassemia/mental retardation syndrome X-linked(Atrx)
		0.751371	Cttnbp2nl	CTTNBP2 N-terminal like(Cttnbp2nl)
		0.750305	Enox2	ecto-NOX disulfide-thiol exchanger 2(Enox2)
		0.750187	Kctd9	potassium channel tetramerisation domain containing 9(Kctd9)
		0.749917	Ajuba	ajuba LIM protein(Ajuba)
		0.749789	Gata4	GATA binding protein 4(Gata4)
		0.749704	Hmgb3	high mobility group box 3(Hmgb3)
		0.749061	Fblim1	filamin binding LIM protein 1(Fblim1)
		0.748704	Lpar1	lysophosphatidic acid receptor 1(Lpar1)
		0.748492	Arhgap39	Rho GTPase activating protein 39(Arhgap39)
		0.748384	Rnf217	ring finger protein 217(Rnf217)
		0.748021	Efr3b	EFR3 homolog B(Efr3b)
		0.746653	Ankrd50	ankyrin repeat domain 50(Ankrd50)
		0.745188	Kif4	kinesin family member 4(Kif4)
		0.744114	Neurl1a	neuralized E3 ubiquitin protein ligase 1A(Neurl1a)
		0.743617	Rcbtb2	regulator of chromosome condensation (RCC1) and BTB (POZ) domain containing protein 2(Rcbtb2)
		0.741925	Eif1ax	eukaryotic translation initiation factor 1A, X-linked(Eif1ax)
		0.741869	Sema3c	sema domain, immunoglobulin domain (Ig), short basic domain, secreted, (semaphorin) 3C(Sema3c)
		0.741158	Alg13	asparagine-linked glycosylation 13(Alg13)
		0.740928	Slc35e4	solute carrier family 35, member E4(Slc35e4)
		0.739647	Lrrc8c	leucine rich repeat containing 8 family, member C(Lrrc8c)
		0.738956	Jade3	jade family PHD finger 3(Jade3)
		0.737424	Zfp37	zinc finger protein 37(Zfp37)
		0.737138	Scarb2	scavenger receptor class B, member 2(Scarb2)
		0.736729	Slc25a24	solute carrier family 25 (mitochondrial carrier, phosphate carrier), member 24(Slc25a24)
		0.735785	Pxdn	peroxidasin(Pxdn)
		0.735763	Prps2	phosphoribosyl pyrophosphate synthetase 2(Prps2)
		0.735686	Rbm3	RNA binding motif protein 3(Rbm3)
		0.735676	Car5b	carbonic anhydrase 5b, mitochondrial(Car5b)
		0.734247	Med14	mediator complex subunit 14(Med14)
		0.734056	Rbpms2	RNA binding protein with multiple splicing 2(Rbpms2)
		0.73374	Gch1	GTP cyclohydrolase 1(Gch1)
		0.733475	1110012L19Rik	NA
		0.733415	Id2	inhibitor of DNA binding 2(Id2)
		0.733138	Dusp18	dual specificity phosphatase 18(Dusp18)
		0.732284	Trp53i11	transformation related protein 53 inducible protein 11(Trp53i11)
		0.732232	Usp27x	ubiquitin specific peptidase 27, X chromosome(Usp27x)
		0.731731	Wnt7b	wingless-type MMTV integration site family, member 7B(Wnt7b)
		0.731624	A230072C01Rik	NA
		0.73138	Zfp182	zinc finger protein 182(Zfp182)
		0.731182	Bend4	NA
		0.730848	Gm14005	NA
		0.730576	Rbm41	RNA binding motif protein 41(Rbm41)
		0.730247	2810468N07Rik	NA
		0.729629	Gspt2	G1 to S phase transition 2(Gspt2)
		0.729457	Cstb	cystatin B(Cstb)
		0.729315	Rlim	ring finger protein, LIM domain interacting(Rlim)
		0.728591	Pus7	pseudouridylate synthase 7(Pus7)
		0.728485	Gm12992	NA
		0.72847	Pola1	polymerase (DNA directed), alpha 1(Pola1)
		0.727618	Chadl	chondroadherin-like(Chadl)
		0.727499	Cetn2	centrin 2(Cetn2)
		0.726758	Pin4	protein (peptidyl-prolyl cis/trans isomerase) NIMA-interacting, 4 (parvulin)(Pin4)
		0.726715	Atox1	antioxidant 1 copper chaperone(Atox1)
		0.726597	Serpinh1	serine (or cysteine) peptidase inhibitor, clade H, member 1(Serpinh1)
		0.726531	Cdkn2b	cyclin-dependent kinase inhibitor 2B (p15, inhibits CDK4)(Cdkn2b)
		0.726396	Krt10	keratin 10(Krt10)
		0.726326	Ripk2	receptor (TNFRSF)-interacting serine-threonine kinase 2(Ripk2)
		0.725838	Elk3	ELK3, member of ETS oncogene family(Elk3)
		0.725836	Trpm6	transient receptor potential cation channel, subfamily M, member 6(Trpm6)
		0.725812	Sh2b2	SH2B adaptor protein 2(Sh2b2)
		0.725611	Shox2	short stature homeobox 2(Shox2)
		0.72523	Chst7	carbohydrate (N-acetylglucosamino) sulfotransferase 7(Chst7)
		0.725208	Ints6l	integrator complex subunit 6 like(Ints6l)
		0.724561	Anxa1	annexin A1(Anxa1)
		0.724206	0610010F05Rik	NA
		0.724166	Src	Rous sarcoma oncogene(Src)
		0.723354	Lage3	L antigen family, member 3(Lage3)
		0.721966	Fez2	fasciculation and elongation protein zeta 2 (zygin II)(Fez2)
		0.719036	Vars	valyl-tRNA synthetase(Vars)
		0.718347	Rp2	retinitis pigmentosa 2 homolog(Rp2)
		0.718302	Ifi204	interferon activated gene 204(Ifi204)
		0.718253	Dtx4	deltex 4, E3 ubiquitin ligase(Dtx4)
		0.717454	Abhd2	abhydrolase domain containing 2(Abhd2)
		0.717316	Phf10	PHD finger protein 10(Phf10)
		0.716954	Hspb2	heat shock protein 2(Hspb2)
		0.716411	Zfx	zinc finger protein X-linked(Zfx)
		0.715709	Fancb	Fanconi anemia, complementation group B(Fancb)
		0.714939	Pqlc3	PQ loop repeat containing(Pqlc3)
		0.713839	Slc22a21	solute carrier family 22 (organic cation transporter), member 21(Slc22a21)
		0.713657	Erc2	ELKS/RAB6-interacting/CAST family member 2(Erc2)
		0.713543	Tbc1d30	TBC1 domain family, member 30(Tbc1d30)
		0.712898	Gm9616	NA
		0.712738	Pag1	phosphoprotein associated with glycosphingolipid microdomains 1(Pag1)
		0.712504	Tmbim1	transmembrane BAX inhibitor motif containing 1(Tmbim1)
		0.710408	G6pdx	glucose-6-phosphate dehydrogenase X-linked(G6pdx)
		0.70999	Gm48958	NA
		0.709861	Yipf6	Yip1 domain family, member 6(Yipf6)
		0.709102	Hacd3	3-hydroxyacyl-CoA dehydratase 3(Hacd3)
		0.705214	L1cam	L1 cell adhesion molecule(L1cam)
		0.703839	Fam199x	NA
		0.702178	Sertad4	SERTA domain containing 4(Sertad4)
		0.702013	Piga	phosphatidylinositol glycan anchor biosynthesis, class A(Piga)
		0.70188	Acta2	actin, alpha 2, smooth muscle, aorta(Acta2)
		0.701733	Vamp7-ps	NA
		0.701219	Samd4	sterile alpha motif domain containing 4(Samd4)
		0.699475	Ern1	endoplasmic reticulum (ER) to nucleus signalling 1(Ern1)
		0.697683	Gm17484	NA
		0.696987	Atp6ap2	ATPase, H+ transporting, lysosomal accessory protein 2(Atp6ap2)
		0.696436	Mgst3	microsomal glutathione S-transferase 3(Mgst3)
		0.694959	P2rx5	purinergic receptor P2X, ligand-gated ion channel, 5(P2rx5)
		0.693849	Mbtps2	Yy2 transcription factor(Yy2)
		0.692483	Mdga1	MAM domain containing glycosylphosphatidylinositol anchor 1(Mdga1)
		0.692114	Siah1b	seven in absentia 1B(Siah1b)
		0.691603	Tab3	TGF-beta activated kinase 1/MAP3K7 binding protein 3(Tab3)
		0.691502	Trib3	tribbles pseudokinase 3(Trib3)
		0.691377	Slc1a4	solute carrier family 1 (glutamate/neutral amino acid transporter), member 4(Slc1a4)
		0.691285	Eef2k	eukaryotic elongation factor-2 kinase(Eef2k)
		0.689893	Huwe1	HECT, UBA and WWE domain containing 1(Huwe1)
		0.687871	Psmd10	proteasome (prosome, macropain) 26S subunit, non-ATPase, 10(Psmd10)
		0.687227	Pdzd11	PDZ domain containing 11(Pdzd11)
		0.687009	Myo10	myosin X(Myo10)
		0.685745	Zeb2	zinc finger E-box binding homeobox 2(Zeb2)
		0.684338	Gkap1	G kinase anchoring protein 1(Gkap1)
		0.683853	Phka1	phosphorylase kinase alpha 1(Phka1)
		0.6834	Maoa	monoamine oxidase A(Maoa)
		0.683115	Tex26	NA
		0.681982	Naa10	N(alpha)-acetyltransferase 10, NatA catalytic subunit(Naa10)
		0.6819	Als2cl	ALS2 C-terminal like(Als2cl)
		0.681649	Las1l	LAS1-like (S. cerevisiae)(Las1l)
		0.681147	Ogn	osteoglycin(Ogn)
		0.68082	Rasa3	RAS p21 protein activator 3(Rasa3)
		0.680519	Fat1	FAT atypical cadherin 1(Fat1)
		0.679542	BC065397	cDNA sequence BC065397(BC065397)
		0.679406	Gm45151	NA
		0.679166	Mospd1	motile sperm domain containing 1(Mospd1)
		0.678795	Mcts1	malignant T cell amplified sequence 1(Mcts1)
		0.678042	Mfsd6	major facilitator superfamily domain containing 6(Mfsd6)
		0.678	4732440D04Rik	NA
		0.677781	Rhob	ras homolog family member B(Rhob)
		0.676965	Ell2	elongation factor RNA polymerase II 2(Ell2)
		0.676571	Tbc1d2	TBC1 domain family, member 2(Tbc1d2)
		0.67614	Nle1	notchless homolog 1 (Drosophila)(Nle1)
		0.676053	Gcsh	glycine cleavage system protein H (aminomethyl carrier)(Gcsh)
		0.676029	Smpd3	sphingomyelin phosphodiesterase 3, neutral(Smpd3)
		0.675839	Plk2	polo-like kinase 2(Plk2)
		0.675783	Ddit4	DNA-damage-inducible transcript 4(Ddit4)
		0.67498	Xpot	exportin, tRNA (nuclear export receptor for tRNAs)(Xpot)
		0.674933	Ankrd13b	ankyrin repeat domain 13b(Ankrd13b)
		0.674406	Radil	Ras association and DIL domains(Radil)
		0.673651	Habp4	hyaluronic acid binding protein 4(Habp4)
		0.672704	Slc23a2	solute carrier family 23 (nucleobase transporters), member 2(Slc23a2)
		0.671396	D17H6S53E	DNA segment, Chr 17, human D6S53E(D17H6S53E)
		0.670024	Taok3	TAO kinase 3(Taok3)
		0.669954	Ptprm	protein tyrosine phosphatase, receptor type, M(Ptprm)
		0.669673	Rab30	RAB30, member RAS oncogene family(Rab30)
		0.66941	Lrrk1	leucine-rich repeat kinase 1(Lrrk1)
		0.669395	Smc1a	structural maintenance of chromosomes 1A(Smc1a)
		0.669199	Ulk2	unc-51 like kinase 2(Ulk2)
		0.666984	Med12	mediator complex subunit 12(Med12)
		0.666206	Fam222a	NA
		0.665625	Slc2a6	solute carrier family 2 (facilitated glucose transporter), member 6(Slc2a6)
		0.665077	2200002D01Rik	RIKEN cDNA 2200002D01 gene(2200002D01Rik)
		0.664547	Tpm4	tropomyosin 4(Tpm4)
		0.663824	Cdc42bpa	CDC42 binding protein kinase alpha(Cdc42bpa)
		0.663759	Dgkh	diacylglycerol kinase, eta(Dgkh)
		0.663605	Baz1a	bromodomain adjacent to zinc finger domain 1A(Baz1a)
		0.663325	Rab9	RAB9, member RAS oncogene family(Rab9)
		0.661564	Pcdhb22	protocadherin beta 22(Pcdhb22)
		0.661152	Deptor	DEP domain containing MTOR-interacting protein(Deptor)
		0.661098	Ism2	NA
		0.660958	Plp1	proteolipid protein (myelin) 1(Plp1)
		0.660852	Tbl1x	transducin (beta)-like 1 X-linked(Tbl1x)
		0.660704	Clic1	chloride intracellular channel 1(Clic1)
		0.660336	Larp1b	La ribonucleoprotein domain family, member 1B(Larp1b)
		0.660108	Micu2	mitochondrial calcium uptake 2(Micu2)
		0.659589	Slc10a3	solute carrier family 10 (sodium/bile acid cotransporter family), member 3(Slc10a3)
		0.658913	1810030O07Rik	NA
		0.658799	Arhgap45	histocompatibility (minor) HA-1(Hmha1)
		0.658578	Tspan17	tetraspanin 17(Tspan17)
		0.65824	Aatf	apoptosis antagonizing transcription factor(Aatf)
		0.65816	Nfkbia	nuclear factor of kappa light polypeptide gene enhancer in B cells inhibitor, alpha(Nfkbia)
		0.657473	Iffo2
		0.656478	Ndufa1	NADH dehydrogenase (ubiquinone) 1 alpha subcomplex, 1(Ndufa1)
		0.655788	Tbc1d25	TBC1 domain family, member 25(Tbc1d25)
		0.655466	Ercc1	excision repair cross-complementing rodent repair deficiency, complementation group 1(Ercc1)
		0.655007	Zbtb33	zinc finger and BTB domain containing 33(Zbtb33)
		0.65275	Tars	threonyl-tRNA synthetase(Tars)
		0.651953	Pgk1	phosphoglycerate kinase 1(Pgk1)
		0.651872	Col5a1	collagen, type V, alpha 1(Col5a1)
		0.651673	Pik3cd	phosphatidylinositol 3-kinase catalytic delta polypeptide(Pik3cd)
		0.651033	Slc6a9	solute carrier family 6 (neurotransmitter transporter, glycine), member 9(Slc6a9)
		0.650245	Pstpip2	proline-serine-threonine phosphatase-interacting protein 2(Pstpip2)
		0.650138	Vim	vimentin(Vim)
		0.649767	Wls	wntless homolog (Drosophila)(Wls)
		0.649021	Cacna1b	calcium channel, voltage-dependent, N type, alpha 1B subunit(Cacna1b)
		0.648977	Irx1	Iroquois related homeobox 1 (Drosophila)(Irx1)
		0.648874	Zxdb	zinc finger, X-linked, duplicated B(Zxdb)
		0.64726	Cdkl5	cyclin-dependent kinase-like 5(Cdkl5)
		0.647206	2210011C24Rik	NA
		0.646762	Nono	non-POU-domain-containing, octamer binding protein(Nono)
		0.646264	4933431K14Rik	NA
		0.645402	Col6a1	collagen, type VI, alpha 1(Col6a1)
		0.644786	Sesn3	sestrin 3(Sesn3)
		0.644301	Pmvk	phosphomevalonate kinase(Pmvk)
		0.644113	5430430B14Rik	NA
		0.644059	Tspear	thrombospondin type laminin G domain and EAR repeats(Tspear)
		0.641689	Tma16	translation machinery associated 16(Tma16)
		0.6412	Six4	sine oculis-related homeobox 4(Six4)
		0.641031	Ttc7b	tetratricopeptide repeat domain 7B(Ttc7b)
		0.639838	Arl10	ADP-ribosylation factor-like 10(Arl10)
		0.63949	Fbxo17	F-box protein 17(Fbxo17)
		0.639399	Lrp4	low density lipoprotein receptor-related protein 4(Lrp4)
		0.637364	Slc25a53	solute carrier family 25, member 53(Slc25a53)
		0.637158	Otud5	OTU domain containing 5(Otud5)
		0.636246	Adamts4	a disintegrin-like and metallopeptidase (reprolysin type) with thrombospondin type 1 motif, 4(Adamts4)
		0.635544	Celsr1	cadherin, EGF LAG seven-pass G-type receptor 1(Celsr1)
		0.63537	Ltk	leukocyte tyrosine kinase(Ltk)
		0.63474	Spire2	spire homolog 2 (Drosophila)(Spire2)
		0.634118	Igbp1	immunoglobulin (CD79A) binding protein 1(Igbp1)
		0.634108	Npr1	natriuretic peptide receptor 1(Npr1)
		0.633495	Zfp599	zinc finger protein 599(Zfp599)
		0.632583	Zfp300	zinc finger protein 300(Zfp300)
		0.632277	Txlng	taxilin gamma(Txlng)
		0.63192	Syap1	synapse associated protein 1(Syap1)
		0.631466	Tmem144	transmembrane protein 144(Tmem144)
		0.631302	Zfp358	zinc finger protein 358(Zfp358)
		0.631228	Chst3	carbohydrate (chondroitin 6/keratan) sulfotransferase 3(Chst3)
		0.630429	Ofd1	oral-facial-digital syndrome 1 gene homolog (human)(Ofd1)
		0.630239	F11r	F11 receptor(F11r)
		0.629484	Mtmr1	myotubularin related protein 1(Mtmr1)
		0.629047	Myadm	myeloid-associated differentiation marker(Myadm)
		0.627411	Reep5	receptor accessory protein 5(Reep5)
		0.627362	Grin2d	glutamate receptor, ionotropic, NMDA2D (epsilon 4)(Grin2d)
		0.627277	Epb41l4a	erythrocyte membrane protein band 4.1 like 4a(Epb41l4a)
		0.626863	Cndp2	CNDP dipeptidase 2 (metallopeptidase M20 family)(Cndp2)
		0.62577	Tank	TRAF family member-associated Nf-kappa B activator(Tank)
		0.625651	Fzd3	frizzled class receptor 3(Fzd3)
		0.62494	Morc4	microrchidia 4(Morc4)
		0.624825	Skil	SKI-like(Skil)
		0.624469	Tcf4	transcription factor 4(Tcf4)
		0.623923	Bclaf3	RIKEN cDNA A830080D01 gene(A830080D01Rik)
		0.623709	Arhgef9	CDC42 guanine nucleotide exchange factor (GEF) 9(Arhgef9)
		0.623551	Bmp1	bone morphogenetic protein 1(Bmp1)
		0.623192	Zfp566	zinc finger protein 566(Zfp566)
		0.622913	Gm48996	NA
		0.622493	Sik1	salt inducible kinase 1(Sik1)
		0.621685	Ctsc	cathepsin C(Ctsc)
		0.621609	Slc4a7	solute carrier family 4, sodium bicarbonate cotransporter, member 7(Slc4a7)
		0.621449	Vbp1	von Hippel-Lindau binding protein 1(Vbp1)
		0.620979	Fgfbp3	fibroblast growth factor binding protein 3(Fgfbp3)
		0.620742	Gm20554	NA
		0.619805	Haus7	HAUS augmin-like complex, subunit 7(Haus7)
		0.619118	Rtn2	reticulon 2 (Z-band associated protein)(Rtn2)
		0.618782	Gm20721	NA
		0.617324	Cdr2l	NA
		0.617197	B930095G15Rik	NA
		0.617107	Eml1	echinoderm microtubule associated protein like 1(Eml1)
		0.616508	Ccng1	cyclin G1(Ccng1)
		0.616134	Anxa3	annexin A3(Anxa3)
		0.616128	Phf6	PHD finger protein 6(Phf6)
		0.615992	Crtap	cartilage associated protein(Crtap)
		0.615811	Clcn5	chloride channel, voltage-sensitive 5(Clcn5)
		0.615033	Sox8	SRY (sex determining region Y)-box 8(Sox8)
		0.615001	Reep4	receptor accessory protein 4(Reep4)
		0.614817	Dapk3	death-associated protein kinase 3(Dapk3)
		0.613648	Ptprk	protein tyrosine phosphatase, receptor type, K(Ptprk)
		0.613419	Glul	glutamate-ammonia ligase (glutamine synthetase)(Glul)
		0.612661	Il13ra1	interleukin 13 receptor, alpha 1(Il13ra1)
		0.612386	Sfxn1	sideroflexin 1(Sfxn1)
		0.612383	Mrto4	mRNA turnover 4, ribosome maturation factor(Mrto4)
		0.612312	Mex3d	mex3 RNA binding family member D(Mex3d)
		0.612075	Alg5	asparagine-linked glycosylation 5 (dolichyl-phosphate beta-glucosyltransferase)(Alg5)
		0.611428	Slc41a2	solute carrier family 41, member 2(Slc41a2)
		0.611413	Kdelc2	KDEL (Lys-Asp-Glu-Leu) containing 2(Kdelc2)
		0.610357	Rps16-ps2	NA
		0.610255	Trim35	tripartite motif-containing 35(Trim35)
		0.610032	Hoxc9	homeobox C9(Hoxc9)
		0.609803	Zrsr2	zinc finger (CCCH type), RNA binding motif and serine/arginine rich 2(Zrsr2)
		0.609035	Dbndd1	dysbindin (dystrobrevin binding protein 1) domain containing 1(Dbndd1)
		0.607965	Hsd17b10	hydroxysteroid (17-beta) dehydrogenase 10(Hsd17b10)
		0.607855	Tcf7	transcription factor 7, T cell specific(Tcf7)
		0.607758	Dennd2c	DENN/MADD domain containing 2C(Dennd2c)
		0.607749	3300002I08Rik	RIKEN cDNA 3300002I08 gene(3300002I08Rik)
		0.606647	Trio	triple functional domain (PTPRF interacting)(Trio)
		0.606519	Atp11b	ATPase, class VI, type 11B(Atp11b)
		0.606505	Phka2	phosphorylase kinase alpha 2(Phka2)
		0.605607	Loxl4	lysyl oxidase-like 4(Loxl4)
		0.60529	Rpl39	ribosomal protein L39(Rpl39)
		0.604572	Shroom1	shroom family member 1(Shroom1)
		0.60432	Wars	tryptophanyl-tRNA synthetase(Wars)
		0.603128	Rarg	retinoic acid receptor, gamma(Rarg)
		0.602444	Ppa1	pyrophosphatase (inorganic) 1(Ppa1)
		0.602426	Tmem17	transmembrane protein 17(Tmem17)
		0.602372	Irx2	Iroquois related homeobox 2 (Drosophila)(Irx2)
		0.602062	Fam126a	family with sequence similarity 126, member A(Fam126a)
		0.601943	Rap2c	RAP2C, member of RAS oncogene family(Rap2c)
		0.600744	Esyt1	extended synaptotagmin-like protein 1(Esyt1)
		0.600602	Cth	cystathionase (cystathionine gamma-lyase)(Cth)
		0.600255	Cr1l	complement component (3b/4b) receptor 1-like(Cr1l)
		0.600097	Tceal8	transcription elongation factor A (SII)-like 8(Tceal8)
		0.599469	Ptpmt1	NA
		0.59913	Thoc2	THO complex 2(Thoc2)
		0.598972	Sh3rf2	SH3 domain containing ring finger 2(Sh3rf2)
		0.598839	Srm	spermidine synthase(Srm)
		0.597913	Ppp2cb	protein phosphatase 2 (formerly 2A), catalytic subunit, beta isoform(Ppp2cb)
		0.59757	Fbxo4	F-box protein 4(Fbxo4)
		0.597042	2900052L18Rik	NA
		0.596331	Fmr1	fragile X mental retardation syndrome 1(Fmr1)
		0.59602	Kctd6	potassium channel tetramerisation domain containing 6(Kctd6)
		0.595679	Sh3bp5	SH3-domain binding protein 5 (BTK-associated)(Sh3bp5)
		0.595441	Shisa5	shisa family member 5(Shisa5)
		0.594777	Klf6	Kruppel-like factor 6(Klf6)
		0.594379	Cyp46a1	cytochrome P450, family 46, subfamily a, polypeptide 1(Cyp46a1)
		0.594304	Pkhd1	polycystic kidney and hepatic disease 1(Pkhd1)
		0.594229	L3mbtl3	l(3)mbt-like 3 (Drosophila)(L3mbtl3)
		0.593895	Fam171a1	family with sequence similarity 171, member A1(Fam171a1)
		0.593886	Atic	5-aminoimidazole-4-carboxamide ribonucleotide formyltransferase/IMP cyclohydrolase(Atic)
		0.593567	Slc16a1	solute carrier family 16 (monocarboxylic acid transporters), member 1(Slc16a1)
		0.592662	Col16a1	collagen, type XVI, alpha 1(Col16a1)
		0.592332	Eif4ebp1	eukaryotic translation initiation factor 4E binding protein 1(Eif4ebp1)
		0.59149	Ogt	O-linked N-acetylglucosamine (GlcNAc) transferase (UDP-N-acetylglucosamine:polypeptide-N-acetylglucosaminyl transferase)(Ogt)
		0.591302	Heatr5a	NA
		0.58978	1110038B12Rik	NA
		0.589716	Nav1	neuron navigator 1(Nav1)
		0.589711	Fam50a	family with sequence similarity 50, member A(Fam50a)
		0.588728	Rsph1	radial spoke head 1 homolog (Chlamydomonas)(Rsph1)
		0.588141	Cyp20a1	cytochrome P450, family 20, subfamily a, polypeptide 1(Cyp20a1)
		0.588131	Anxa7	annexin A7(Anxa7)
		0.587794	Sap30l	SAP30-like(Sap30l)
		0.587566	Six1	sine oculis-related homeobox 1(Six1)
		0.587279	Ptrh1	peptidyl-tRNA hydrolase 1 homolog(Ptrh1)
		0.587197	Gpr63	G protein-coupled receptor 63(Gpr63)
		0.587174	Bcap31	B cell receptor associated protein 31(Bcap31)
		0.586814	Noa1	nitric oxide associated 1(Noa1)
		0.58651	Wdr75	WD repeat domain 75(Wdr75)
		0.585898	Rnf113a1	ring finger protein 113A1(Rnf113a1)
		0.585569	Phf21b	PHD finger protein 21B(Phf21b)
		0.584808	4930452B06Rik	NA
		0.58472	Csrnp1	cysteine-serine-rich nuclear protein 1(Csrnp1)
		0.584453	Itgb1	integrin beta 1 (fibronectin receptor beta)(Itgb1)
		0.583683	Scand1	SCAN domain-containing 1(Scand1)
		0.582952	Nr3c1	nuclear receptor subfamily 3, group C, member 1(Nr3c1)
		0.582678	Timm17b	translocase of inner mitochondrial membrane 17b(Timm17b)
		0.581993	Gpkow	G patch domain and KOW motifs(Gpkow)
		0.581629	Ube2g2	ubiquitin-conjugating enzyme E2G 2(Ube2g2)
		0.581572	Rbbp7	retinoblastoma binding protein 7(Rbbp7)
		0.58127	Perp	PERP, TP53 apoptosis effector(Perp)
		0.581164	Myo1e	myosin IE(Myo1e)
		0.581157	Abca5	ATP-binding cassette, sub-family A (ABC1), member 5(Abca5)
		0.581094	Rrp9	RRP9, small subunit (SSU) processome component, homolog (yeast)(Rrp9)
		0.580738	Phlda1	pleckstrin homology like domain, family A, member 1(Phlda1)
		0.580398	Zfhx3	zinc finger homeobox 3(Zfhx3)
		0.580395	Ids	iduronate 2-sulfatase(Ids)
		0.580389	Ebf4	early B cell factor 4(Ebf4)
		0.580108	Aven	apoptosis, caspase activation inhibitor(Aven)
		0.580069	Rasgrp3	RAS, guanyl releasing protein 3(Rasgrp3)
		0.579887	Arid5a	AT rich interactive domain 5A (MRF1-like)(Arid5a)
		0.579784	Ttc39c	NA
		0.579356	Nenf	neuron derived neurotrophic factor(Nenf)
		0.579298	Spaca7	sperm acrosome associated 7(Spaca7)
		0.57858	Cgnl1	cingulin-like 1(Cgnl1)
		0.5784	Prkx	protein kinase, X-linked(Prkx)
		0.578187	Slc13a2os	NA
		0.577504	Mtm1	X-linked myotubular myopathy gene 1(Mtm1)
		0.575803	Trappc2	trafficking protein particle complex 2(Trappc2)
		0.575426	Lhx6	LIM homeobox protein 6(Lhx6)
		0.575181	Mfge8	milk fat globule-EGF factor 8 protein(Mfge8)
		0.574963	B4galt6	UDP-Gal:betaGlcNAc beta 1,4-galactosyltransferase, polypeptide 6(B4galt6)
		0.574902	Nln	neurolysin (metallopeptidase M3 family)(Nln)
		0.574222	Anxa2	annexin A2(Anxa2)
		0.574214	Hsd17b7	hydroxysteroid (17-beta) dehydrogenase 7(Hsd17b7)
		0.573823	Gm3375	NA
		0.573661	Top2b	topoisomerase (DNA) II beta(Top2b)
		0.572948	Ubxn2a	UBX domain protein 2A(Ubxn2a)
		0.571921	Rcn1	reticulocalbin 1(Rcn1)
		0.571008	Taf9b	TATA-box binding protein associated factor 9B(Taf9b)
		0.570795	Vma21	VMA21 vacuolar H+-ATPase homolog (S. cerevisiae)(Vma21)
		0.570748	Gata3	GATA binding protein 3(Gata3)
		0.570538	Mthfsl	5, 10-methenyltetrahydrofolate synthetase-like(Mthfsl)
		0.570314	Chm	choroidermia (RAB escort protein 1)(Chm)
		0.569108	Praf2	PRA1 domain family 2(Praf2)
		0.568374	Slc29a3	solute carrier family 29 (nucleoside transporters), member 3(Slc29a3)
		0.568076	Mybbp1a	MYB binding protein (P160) 1a(Mybbp1a)
		0.566913	Irak3	interleukin-1 receptor-associated kinase 3(Irak3)
		0.566647	Magt1	magnesium transporter 1(Magt1)
		0.565947	Gtf3a	general transcription factor III A(Gtf3a)
		0.565645	Heatr1	HEAT repeat containing 1(Heatr1)
		0.564881	Eif6	eukaryotic translation initiation factor 6(Eif6)
		0.564831	Gm32856	NA
		0.564146	Gm6206	NA
		0.564082	Rxylt1	transmembrane protein 5(Tmem5)
		0.563616	Inafm2	NA
		0.563297	Msl3	male-specific lethal 3 homolog (Drosophila)(Msl3)
		0.563065	Tspyl2	TSPY-like 2(Tspyl2)
		0.563045	Gemin8	gem (nuclear organelle) associated protein 8(Gemin8)
		0.56243	Ercc6l	excision repair cross-complementing rodent repair deficiency complementation group 6 like(Ercc6l)
		0.562069	Cdkn3	cyclin-dependent kinase inhibitor 3(Cdkn3)
		0.561691	Xiap	X-linked inhibitor of apoptosis(Xiap)
		0.561668	Rrs1	ribosome biogenesis regulator 1(Rrs1)
		0.561113	Rap2b	RAP2B, member of RAS oncogene family(Rap2b)
		0.560944	Mib1	mindbomb E3 ubiquitin protein ligase 1(Mib1)
		0.560778	Prrt4	proline-rich transmembrane protein 4(Prrt4)
		0.560655	Tdp1	tyrosyl-DNA phosphodiesterase 1(Tdp1)
		0.560295	Cstf2	cleavage stimulation factor, 3' pre-RNA subunit 2(Cstf2)
		0.560255	Ikbkg	inhibitor of kappaB kinase gamma(Ikbkg)
		0.559498	Aifm1	apoptosis-inducing factor, mitochondrion-associated 1(Aifm1)
		0.559379	Slc45a3	solute carrier family 45, member 3(Slc45a3)
		0.559248	Cul5	cullin 5(Cul5)
		0.559074	Syngr2	synaptogyrin 2(Syngr2)
		0.558467	Klhl15	kelch-like 15(Klhl15)
		0.558218	Mpzl1	myelin protein zero-like 1(Mpzl1)
		0.557905	Dynlt3	dynein light chain Tctex-type 3(Dynlt3)
		0.557778	Tmx4	thioredoxin-related transmembrane protein 4(Tmx4)
		0.557481	Tgfa	transforming growth factor alpha(Tgfa)
		0.557467	Tor3a	torsin family 3, member A(Tor3a)
		0.557334	Clstn1	calsyntenin 1(Clstn1)
		0.55705	Coa4	cytochrome c oxidase assembly factor 4(Coa4)
		0.556892	Klhl8	kelch-like 8(Klhl8)
		0.556323	Ube2e1	ubiquitin-conjugating enzyme E2E 1(Ube2e1)
		0.554745	Fam13a	NA
		0.554744	Xpo5	exportin 5(Xpo5)
		0.554535	Tbc1d8b	TBC1 domain family, member 8B(Tbc1d8b)
		0.553783	Trim36	tripartite motif-containing 36(Trim36)
		0.553768	Ssbp2	single-stranded DNA binding protein 2(Ssbp2)
		0.553452	Brcc3	BRCA1/BRCA2-containing complex, subunit 3(Brcc3)
		0.553338	Mllt11	myeloid/lymphoid or mixed-lineage leukemia; translocated to, 11(Mllt11)
		0.553322	5031439G07Rik	NA
		0.553046	Leprotl1	leptin receptor overlapping transcript-like 1(Leprotl1)
		0.551705	Glce	glucuronyl C5-epimerase(Glce)
		0.551653	Dlgap4	discs, large homolog-associated protein 4 (Drosophila)(Dlgap4)
		0.551573	Zfp74	zinc finger protein 74(Zfp74)
		0.551366	Mospd2	motile sperm domain containing 2(Mospd2)
		0.550814	Sh3glb1	SH3-domain GRB2-like B1 (endophilin)(Sh3glb1)
		0.550665	Birc3	baculoviral IAP repeat-containing 3(Birc3)
		0.550547	Loxl2	lysyl oxidase-like 2(Loxl2)
		0.55034	Polr3g	polymerase (RNA) III (DNA directed) polypeptide G(Polr3g)
		0.547856	Dnajc21	DnaJ heat shock protein family (Hsp40) member C21(Dnajc21)
		0.547724	Sync	syncoilin(Sync)
		0.547505	Rin2	Ras and Rab interactor 2(Rin2)
		0.547427	Atxn7l1	NA
		0.547124	Wdr77	WD repeat domain 77(Wdr77)
		0.547094	Gm38399	NA
		0.547052	Hps3	Hermansky-Pudlak syndrome 3(Hps3)
		0.546119	Ccnc	cyclin C(Ccnc)
		0.545581	Zmiz1	zinc finger, MIZ-type containing 1(Zmiz1)
		0.545086	Wisp1	WNT1 inducible signaling pathway protein 1(Wisp1)
		0.544866	Epdr1	ependymin related protein 1 (zebrafish)(Epdr1)
		0.54467	Rab27b	RAB27B, member RAS oncogene family(Rab27b)
		0.543767	Tubgcp4	tubulin, gamma complex associated protein 4(Tubgcp4)
		0.543638	Cd47	CD47 antigen (Rh-related antigen, integrin-associated signal transducer)(Cd47)
		0.543626	Dph5	diphthamide biosynthesis 5(Dph5)
		0.543452	Sdc1	syndecan 1(Sdc1)
		0.543089	Agap3	ArfGAP with GTPase domain, ankyrin repeat and PH domain 3(Agap3)
		0.542996	Speg	SPEG complex locus(Speg)
		0.542166	Rabgap1l	RAB GTPase activating protein 1-like(Rabgap1l)
		0.541376	Cast	calpastatin(Cast)
		0.541222	Spint1	serine protease inhibitor, Kunitz type 1(Spint1)
		0.541203	Adam1a	a disintegrin and metallopeptidase domain 1a(Adam1a)
		0.541137	Rps29	ribosomal protein S29(Rps29)
		0.541071	Ppp1r14b	protein phosphatase 1, regulatory (inhibitor) subunit 14B(Ppp1r14b)
		0.540936	Ptpn21	protein tyrosine phosphatase, non-receptor type 21(Ptpn21)
		0.540182	Lsm2	LSM2 homolog, U6 small nuclear RNA and mRNA degradation associated(Lsm2)
		0.540075	Rpf2	ribosome production factor 2 homolog(Rpf2)
		0.540015	Stard13	StAR-related lipid transfer (START) domain containing 13(Stard13)
		0.539996	Fam57a	family with sequence similarity 57, member A(Fam57a)
		0.539068	Sept5	septin 5(Sept5)
		0.538551	Rhou	ras homolog family member U(Rhou)
		0.537277	Ecm1	extracellular matrix protein 1(Ecm1)
		0.537101	Farp1	FERM, RhoGEF (Arhgef) and pleckstrin domain protein 1 (chondrocyte-derived)(Farp1)
		0.537006	Htra1	HtrA serine peptidase 1(Htra1)
		0.536737	Ankrd55	NA
		0.536551	Psph	phosphoserine phosphatase(Psph)
		0.535998	Bace1	beta-site APP cleaving enzyme 1(Bace1)
		0.535635	Large1	LARGE xylosyl- and glucuronyltransferase 1(Large1)
		0.535269	Rasgef1b	NA
		0.534828	Fam72a	family with sequence similarity 72, member A(Fam72a)
		0.534182	Ssbp3	single-stranded DNA binding protein 3(Ssbp3)
		0.533265	Marc2	mitochondrial amidoxime reducing component 2(Marc2)
		0.532694	St6gal1	beta galactoside alpha 2,6 sialyltransferase 1(St6gal1)
		0.532657	Ppid	peptidylprolyl isomerase D (cyclophilin D)(Ppid)
		0.532326	Lrrfip1	leucine rich repeat (in FLII) interacting protein 1(Lrrfip1)
		0.532295	Eif3c	eukaryotic translation initiation factor 3, subunit C(Eif3c)
		0.532055	Aida	axin interactor, dorsalization associated(Aida)
		0.532044	Calm1	calmodulin 1(Calm1)
		0.531846	Ralgapa1	Ral GTPase activating protein, alpha subunit 1(Ralgapa1)
		0.531348	Procr	protein C receptor, endothelial(Procr)
		0.530882	Eea1	early endosome antigen 1(Eea1)
		0.53039	Fbxl17	NA
		0.530344	Gm8730	NA
		0.529816	Plxna2	plexin A2(Plxna2)
		0.529706	Rhpn2	rhophilin, Rho GTPase binding protein 2(Rhpn2)
		0.529572	Trim3	tripartite motif-containing 3(Trim3)
		0.529442	Dennd5b	DENN/MADD domain containing 5B(Dennd5b)
		0.529329	Tep1	telomerase associated protein 1(Tep1)
		0.528602	Ank	progressive ankylosis(Ank)
		0.528571	Zcchc14	zinc finger, CCHC domain containing 14(Zcchc14)
		0.52821	Slc30a4	solute carrier family 30 (zinc transporter), member 4(Slc30a4)
		0.528023	Siah2	seven in absentia 2(Siah2)
		0.52757	Sergef	secretion regulating guanine nucleotide exchange factor(Sergef)
		0.52685	Eprs	glutamyl-prolyl-tRNA synthetase(Eprs)
		0.526384	Zdhhc20	zinc finger, DHHC domain containing 20(Zdhhc20)
		0.526347	Dnph1	2'-deoxynucleoside 5'-phosphate N-hydrolase 1(Dnph1)
		0.526262	Gan	giant axonal neuropathy(Gan)
		0.525941	Ppp1r13b	protein phosphatase 1, regulatory (inhibitor) subunit 13B(Ppp1r13b)
		0.525305	Cgrrf1	cell growth regulator with ring finger domain 1(Cgrrf1)
		0.524723	Pwwp2b	PWWP domain containing 2B(Pwwp2b)
		0.524244	Ddx3x	DEAD/H (Asp-Glu-Ala-Asp/His) box polypeptide 3, X-linked(Ddx3x)
		0.524142	Ptgr1	prostaglandin reductase 1(Ptgr1)
		0.523703	Gm15500	NA
		0.52339	Rpl36a	ribosomal protein L36A(Rpl36a)
		0.523314	Acot7	acyl-CoA thioesterase 7(Acot7)
		0.523262	Mfsd8	major facilitator superfamily domain containing 8(Mfsd8)
		0.523165	Nrip1	nuclear receptor interacting protein 1(Nrip1)
		0.522998	Tarsl2	threonyl-tRNA synthetase-like 2(Tarsl2)
		0.522546	Lamc1	laminin, gamma 1(Lamc1)
		0.521199	Dusp28	dual specificity phosphatase 28(Dusp28)
		0.520749	Larp1	La ribonucleoprotein domain family, member 1(Larp1)
		0.520439	Itga5	integrin alpha 5 (fibronectin receptor alpha)(Itga5)
		0.520099	Lars	leucyl-tRNA synthetase(Lars)
		0.519575	Rwdd1	NA
		0.519262	Pqbp1	polyglutamine binding protein 1(Pqbp1)
		0.519059	Rpgr	retinitis pigmentosa GTPase regulator(Rpgr)
		0.518678	Kdm5c	lysine (K)-specific demethylase 5C(Kdm5c)
		0.518548	Nradd	neurotrophin receptor associated death domain(Nradd)
		0.518383	Stag2	stromal antigen 2(Stag2)
		0.518083	Sigmar1	sigma non-opioid intracellular receptor 1(Sigmar1)
		0.517461	Slc35a2	solute carrier family 35 (UDP-galactose transporter), member A2(Slc35a2)
		0.516427	Lpcat2	lysophosphatidylcholine acyltransferase 2(Lpcat2)
		0.516235	Psmb10	proteasome (prosome, macropain) subunit, beta type 10(Psmb10)
		0.516191	Appl1	adaptor protein, phosphotyrosine interaction, PH domain and leucine zipper containing 1(Appl1)
		0.516104	Acat2	acetyl-Coenzyme A acetyltransferase 2(Acat2)
		0.515933	Zfp335os	NA
		0.51564	Ube2q2	ubiquitin-conjugating enzyme E2Q family member 2(Ube2q2)
		0.51545	Dpy19l1	dpy-19-like 1 (C. elegans)(Dpy19l1)
		0.515439	Setd7	SET domain containing (lysine methyltransferase) 7(Setd7)
		0.515332	Mvb12b	multivesicular body subunit 12B(Mvb12b)
		0.515278	Ebna1bp2	EBNA1 binding protein 2(Ebna1bp2)
		0.514878	Gm7809	NA
		0.514088	Hmgn5	high-mobility group nucleosome binding domain 5(Hmgn5)
		0.513679	Kctd5	potassium channel tetramerisation domain containing 5(Kctd5)
		0.512833	Tpbg	trophoblast glycoprotein(Tpbg)
		0.512611	Zc3h12b	zinc finger CCCH-type containing 12B(Zc3h12b)
		0.511626	Fam210b	family with sequence similarity 210, member B(Fam210b)
		0.510304	Tapbp	TAP binding protein(Tapbp)
		0.510002	Crlf2	cytokine receptor-like factor 2(Crlf2)
		0.509959	Ldlrad3	low density lipoprotein receptor class A domain containing 3(Ldlrad3)
		0.509647	Foxp1	forkhead box P1(Foxp1)
		0.509601	4732496C06Rik	NA
		0.508859	Dcaf13	DDB1 and CUL4 associated factor 13(Dcaf13)
		0.508239	Gpr155	G protein-coupled receptor 155(Gpr155)
		0.508174	Sept8	septin 8(Sept8)
		0.507882	Capn2	calpain 2(Capn2)
		0.507782	2510009E07Rik	NA
		0.507731	Paqr8	progestin and adipoQ receptor family member VIII(Paqr8)
		0.507435	Csnk2b	casein kinase 2, beta polypeptide(Csnk2b)
		0.507427	Hspa4l	heat shock protein 4 like(Hspa4l)
		0.507232	Adamtsl5	ADAMTS-like 5(Adamtsl5)
		0.507059	Lgals8	lectin, galactose binding, soluble 8(Lgals8)
		0.506965	Il4ra	interleukin 4 receptor, alpha(Il4ra)
		0.506735	B4galt1	UDP-Gal:betaGlcNAc beta 1,4- galactosyltransferase, polypeptide 1(B4galt1)
		0.506691	Fosl2	fos-like antigen 2(Fosl2)
		0.505961	Ankrd27	ankyrin repeat domain 27 (VPS9 domain)(Ankrd27)
		0.505785	Itsn2	intersectin 2(Itsn2)
		0.504632	Hist2h2bb	histone cluster 2, H2bb(Hist2h2bb)
		0.504455	Rasal2	RAS protein activator like 2(Rasal2)
		0.503386	Ninl	ninein-like(Ninl)
		0.502997	Btbd11	BTB (POZ) domain containing 11(Btbd11)
		0.502805	F8a	factor 8-associated gene A(F8a)
		0.501588	Zbtb8a	zinc finger and BTB domain containing 8a(Zbtb8a)
		0.500041	Cyld	CYLD lysine 63 deubiquitinase(Cyld)
		0.500021	Prkcd	protein kinase C, delta(Prkcd)
		0.499717	Nav2	neuron navigator 2(Nav2)
		0.499174	Cpne3	copine III(Cpne3)
		0.498604	Prkd1	protein kinase D1(Prkd1)
		0.497566	Tmem62	transmembrane protein 62(Tmem62)
		0.496408	Iars	isoleucine-tRNA synthetase(Iars)
		0.49633	P3h4	prolyl 3-hydroxylase family member 4 (non-enzymatic)(P3h4)
		0.495405	Alg10b	asparagine-linked glycosylation 10B (alpha-1,2-glucosyltransferase)(Alg10b)
		0.495293	Tmem97	transmembrane protein 97(Tmem97)
		0.495247	Ccdc120	NA
		0.494853	Ostm1	osteopetrosis associated transmembrane protein 1(Ostm1)
		0.494754	Relt	RELT tumor necrosis factor receptor(Relt)
		0.494595	Pawr	PRKC, apoptosis, WT1, regulator(Pawr)
		0.493756	Orc2	origin recognition complex, subunit 2(Orc2)
		0.4935	Apoo	apolipoprotein O(Apoo)
		0.493343	Gm10557	NA
		0.492386	Ap2a2	adaptor-related protein complex 2, alpha 2 subunit(Ap2a2)
		0.492172	Cd3eap	CD3E antigen, epsilon polypeptide associated protein(Cd3eap)
		0.492082	Mtrr	5-methyltetrahydrofolate-homocysteine methyltransferase reductase(Mtrr)
		0.491125	Arpc5	actin related protein 2/3 complex, subunit 5(Arpc5)
		0.491002	Abcg2	ATP-binding cassette, sub-family G (WHITE), member 2(Abcg2)
		0.490867	Ndst3	N-deacetylase/N-sulfotransferase (heparan glucosaminyl) 3(Ndst3)
		0.489936	Slc25a27	solute carrier family 25, member 27(Slc25a27)
		0.489561	Dnase1l1	deoxyribonuclease 1-like 1(Dnase1l1)
		0.489174	Plscr4	phospholipid scramblase 4(Plscr4)
		0.488729	Cdc14a	CDC14 cell division cycle 14A(Cdc14a)
		0.488481	Rnpepl1	arginyl aminopeptidase (aminopeptidase B)-like 1(Rnpepl1)
		0.488307	Ctxn1	cortexin 1(Ctxn1)
		0.487719	Lss	lanosterol synthase(Lss)
		0.48765	Ppp1r3e	protein phosphatase 1, regulatory (inhibitor) subunit 3E(Ppp1r3e)
		0.487489	Nucb2	nucleobindin 2(Nucb2)
		0.487343	Lmo4	LIM domain only 4(Lmo4)
		0.487245	Clock	circadian locomotor output cycles kaput(Clock)
		0.486403	Selenom	selenoprotein M(Selm)
		0.486149	Lamp2	lysosomal-associated membrane protein 2(Lamp2)
		0.485976	Pmm1	phosphomannomutase 1(Pmm1)
		0.48566	Sacs	sacsin(Sacs)
		0.485532	Pdha1	pyruvate dehydrogenase E1 alpha 1(Pdha1)
		0.48506	Espn	espin(Espn)
		0.484664	Nfatc4	nuclear factor of activated T cells, cytoplasmic, calcineurin dependent 4(Nfatc4)
		0.484548	Rfxap	regulatory factor X-associated protein(Rfxap)
		0.484355	March5	membrane-associated ring finger (C3HC4) 5(March5)
		0.484276	Mecp2	methyl CpG binding protein 2(Mecp2)
		0.484016	Ddx18	DEAD (Asp-Glu-Ala-Asp) box polypeptide 18(Ddx18)
		0.483726	Ddx21	DEAD (Asp-Glu-Ala-Asp) box polypeptide 21(Ddx21)
		0.483686	C330007P06Rik	NA
		0.483002	Jak2	Janus kinase 2(Jak2)
		0.482947	Dcun1d5	DCN1, defective in cullin neddylation 1, domain containing 5 (S. cerevisiae)(Dcun1d5)
		0.482729	Gm20939	predicted gene, 20939(Gm20939)
		0.482514	Pdzd4	PDZ domain containing 4(Pdzd4)
		0.481733	Sat1	spermidine/spermine N1-acetyl transferase 1(Sat1)
		0.480441	Rabac1	Rab acceptor 1 (prenylated)(Rabac1)
		0.480249	Metrn	meteorin, glial cell differentiation regulator(Metrn)
		0.478588	Nsmaf	neutral sphingomyelinase (N-SMase) activation associated factor(Nsmaf)
		0.478279	Ucp2	uncoupling protein 2 (mitochondrial, proton carrier)(Ucp2)
		0.477804	Eml5	echinoderm microtubule associated protein like 5(Eml5)
		0.477071	Shisa4	shisa family member 4(Shisa4)
		0.476988	Mif	macrophage migration inhibitory factor(Mif)
		0.4762	Lrrc41	leucine rich repeat containing 41(Lrrc41)
		0.476138	Hdac8	histone deacetylase 8(Hdac8)
		0.476082	Slain2	SLAIN motif family, member 2(Slain2)
		0.475603	Rab23	RAB23, member RAS oncogene family(Rab23)
		0.475386	Malt1	MALT1 paracaspase(Malt1)
		0.475384	Anxa6	annexin A6(Anxa6)
		0.475143	Thoc7	THO complex 7(Thoc7)
		0.47511	Mrpl52	mitochondrial ribosomal protein L52(Mrpl52)
		0.474081	Ints8	integrator complex subunit 8(Ints8)
		0.47404	Tmem206	transmembrane protein 206(Tmem206)
		0.473931	Bhlhb9	basic helix-loop-helix domain containing, class B9(Bhlhb9)
		0.473819	Zfp69	zinc finger protein 69(Zfp69)
		0.47354	Ehbp1	EH domain binding protein 1(Ehbp1)
		0.473509	Cd276	CD276 antigen(Cd276)
		0.473493	Myh9	myosin, heavy polypeptide 9, non-muscle(Myh9)
		0.472126	Gpr39	G protein-coupled receptor 39(Gpr39)
		0.472102	Psma4	proteasome (prosome, macropain) subunit, alpha type 4(Psma4)
		0.470838	Smad7	SMAD family member 7(Smad7)
		0.470753	Fscn1	fascin actin-bundling protein 1(Fscn1)
		0.47066	Map4	microtubule-associated protein 4(Map4)
		0.470477	Gpd2	glycerol phosphate dehydrogenase 2, mitochondrial(Gpd2)
		0.470308	Apcdd1	adenomatosis polyposis coli down-regulated 1(Apcdd1)
		0.470235	Phlda3	pleckstrin homology like domain, family A, member 3(Phlda3)
		0.470109	Slc22a15	solute carrier family 22 (organic anion/cation transporter), member 15(Slc22a15)
		0.469098	Pard6g	par-6 family cell polarity regulator gamma(Pard6g)
		0.469082	Lyar	Ly1 antibody reactive clone(Lyar)
		0.468886	Lrrc59	leucine rich repeat containing 59(Lrrc59)
		0.468482	Sec16b	SEC16 homolog B (S. cerevisiae)(Sec16b)
		0.46827	Kctd17	potassium channel tetramerisation domain containing 17(Kctd17)
		0.467873	Fundc1	FUN14 domain containing 1(Fundc1)
		0.467545	Dusp8	dual specificity phosphatase 8(Dusp8)
		0.467281	Dkk3	dickkopf WNT signaling pathway inhibitor 3(Dkk3)
		0.467271	Farsb	phenylalanyl-tRNA synthetase, beta subunit(Farsb)
		0.467215	Bak1	BCL2-antagonist/killer 1(Bak1)
		0.467173	Gcnt4	glucosaminyl (N-acetyl) transferase 4, core 2 (beta-1,6-N-acetylglucosaminyltransferase)(Gcnt4)
		0.466918	Arhgdia	Rho GDP dissociation inhibitor (GDI) alpha(Arhgdia)
		0.466873	Ddhd1	DDHD domain containing 1(Ddhd1)
		0.466827	Phospho2	phosphatase, orphan 2(Phospho2)
		0.466781	Fhl2	four and a half LIM domains 2(Fhl2)
		0.466328	Zfp451	zinc finger protein 451(Zfp451)
		0.466246	Meis3	Meis homeobox 3(Meis3)
		0.465806	Steap1	six transmembrane epithelial antigen of the prostate 1(Steap1)
		0.465518	Irf5	interferon regulatory factor 5(Irf5)
		0.465497	Rnpep	arginyl aminopeptidase (aminopeptidase B)(Rnpep)
		0.465461	Wdr43	WD repeat domain 43(Wdr43)
		0.465415	Dis3	DIS3 homolog, exosome endoribonuclease and 3'-5' exoribonuclease(Dis3)
		0.465333	Ngly1	N-glycanase 1(Ngly1)
		0.465164	Fbxl2	F-box and leucine-rich repeat protein 2(Fbxl2)
		0.465074	Rassf3	Ras association (RalGDS/AF-6) domain family member 3(Rassf3)
		0.464798	Gabpb1	GA repeat binding protein, beta 1(Gabpb1)
		0.464712	Fbxw17	NA
		0.464681	Prmt3	protein arginine N-methyltransferase 3(Prmt3)
		0.464661	9130401M01Rik	NA
		0.464506	Arhgap44	Rho GTPase activating protein 44(Arhgap44)
		0.464464	Cebpg	CCAAT/enhancer binding protein (C/EBP), gamma(Cebpg)
		0.464382	Evl	Ena-vasodilator stimulated phosphoprotein(Evl)
		0.464291	Paqr3	progestin and adipoQ receptor family member III(Paqr3)
		0.463525	Rtl8a	NA
		0.463383	Elovl5	ELOVL family member 5, elongation of long chain fatty acids (yeast)(Elovl5)
		0.463181	Dip2a	disco interacting protein 2 homolog A(Dip2a)
		0.463121	Mybl2	myeloblastosis oncogene-like 2(Mybl2)
		0.462548	Gm29337	NA
		0.462461	Fkbp1a	FK506 binding protein 1a(Fkbp1a)
		0.461648	Rnd3	Rho family GTPase 3(Rnd3)
		0.461549	Cftr	cystic fibrosis transmembrane conductance regulator(Cftr)
		0.461541	Homer3	homer scaffolding protein 3(Homer3)
		0.461425	Shmt2	serine hydroxymethyltransferase 2 (mitochondrial)(Shmt2)
		0.46131	Fam129b	family with sequence similarity 129, member B(Fam129b)
		0.461142	Scx	scleraxis(Scx)
		0.461074	Abl2	v-abl Abelson murine leukemia viral oncogene 2 (arg, Abelson-related gene)(Abl2)
		0.460489	Vps36	vacuolar protein sorting 36(Vps36)
		0.46031	Tmem65	transmembrane protein 65(Tmem65)
		0.459676	S100a11	S100 calcium binding protein A11(S100a11)
		0.459619	Il15	interleukin 15(Il15)
		0.459355	Aacs	acetoacetyl-CoA synthetase(Aacs)
		0.45919	Vps4a	vacuolar protein sorting 4A(Vps4a)
		0.459075	Ophn1	oligophrenin 1(Ophn1)
		0.45885	Hspb8	heat shock protein 8(Hspb8)
		0.45883	Pxdc1	PX domain containing 1(Pxdc1)
		0.458653	Anxa5	annexin A5(Anxa5)
		0.458581	Firre	functional intergenic repeating RNA element(Firre)
		0.458521	Ppm1l	protein phosphatase 1 (formerly 2C)-like(Ppm1l)
		0.458288	Rmc1	RIKEN cDNA 3110002H16 gene(3110002H16Rik)
		0.457619	Card10	caspase recruitment domain family, member 10(Card10)
		0.457561	Mlh3	mutL homolog 3(Mlh3)
		0.457502	Abce1	ATP-binding cassette, sub-family E (OABP), member 1(Abce1)
		0.457401	Ankrd13a	ankyrin repeat domain 13a(Ankrd13a)
		0.457394	Jup	junction plakoglobin(Jup)
		0.457302	Klhl23	kelch-like 23(Klhl23)
		0.457038	Ctps2	cytidine 5'-triphosphate synthase 2(Ctps2)
		0.456731	Fn1	fibronectin 1(Fn1)
		0.45576	Cnn3	calponin 3, acidic(Cnn3)
		0.455279	Ly75	lymphocyte antigen 75(Ly75)
		0.454751	Stxbp5	syntaxin binding protein 5 (tomosyn)(Stxbp5)
		0.454685	Bcl10	B cell leukemia/lymphoma 10(Bcl10)
		0.45421	Zbed4	zinc finger, BED type containing 4(Zbed4)
		0.454036	Hccs	holocytochrome c synthetase(Hccs)
		0.453988	Psmd6	proteasome (prosome, macropain) 26S subunit, non-ATPase, 6(Psmd6)
		0.453251	5530601H04Rik	NA
		0.453227	Gm7049	NA
		0.4532	Nabp1	nucleic acid binding protein 1(Nabp1)
		0.452881	Pgam5	phosphoglycerate mutase family member 5(Pgam5)
		0.452859	Impa1	inositol (myo)-1(or 4)-monophosphatase 1(Impa1)
		0.452467	Eif3b	eukaryotic translation initiation factor 3, subunit B(Eif3b)
		0.452331	Ust	uronyl-2-sulfotransferase(Ust)
		0.452281	Upf3b	UPF3 regulator of nonsense transcripts homolog B (yeast)(Upf3b)
		0.452053	Nudt4	nudix (nucleoside diphosphate linked moiety X)-type motif 4(Nudt4)
		0.452035	Sarm1	sterile alpha and HEAT/Armadillo motif containing 1(Sarm1)
		0.452	Apaf1	apoptotic peptidase activating factor 1(Apaf1)
		0.451606	Dnajc2	DnaJ heat shock protein family (Hsp40) member C2(Dnajc2)
		0.451441	Pi4k2b	phosphatidylinositol 4-kinase type 2 beta(Pi4k2b)
		0.451131	Jpt1	hematological and neurological expressed sequence 1(Hn1)
		0.45059	Krtcap2	keratinocyte associated protein 2(Krtcap2)
		0.450409	Pim1	proviral integration site 1(Pim1)
		0.450077	Prkca	protein kinase C, alpha(Prkca)
		0.449466	Aimp2	aminoacyl tRNA synthetase complex-interacting multifunctional protein 2(Aimp2)
		0.449333	Stk10	serine/threonine kinase 10(Stk10)
		0.448936	Cct4	chaperonin containing Tcp1, subunit 4 (delta)(Cct4)
		0.44821	Bbc3	BCL2 binding component 3(Bbc3)
		0.448079	Wdr36	WD repeat domain 36(Wdr36)
		0.447651	Ets2	E26 avian leukemia oncogene 2, 3' domain(Ets2)
		0.447203	Akr1b8	aldo-keto reductase family 1, member B8(Akr1b8)
		0.447119	Gss	glutathione synthetase(Gss)
		0.447079	Rab6a	RAB6A, member RAS oncogene family(Rab6a)
		0.446905	Hddc2	HD domain containing 2(Hddc2)
		0.446417	Wwox	WW domain-containing oxidoreductase(Wwox)
		0.446327	Esd	esterase D/formylglutathione hydrolase(Esd)
		0.445716	Mcu	mitochondrial calcium uniporter(Mcu)
		0.445377	Map3k5	mitogen-activated protein kinase kinase kinase 5(Map3k5)
		0.445358	Aldh9a1	aldehyde dehydrogenase 9, subfamily A1(Aldh9a1)
		0.445016	Armcx3	armadillo repeat containing, X-linked 3(Armcx3)
		0.444712	Aldh16a1	aldehyde dehydrogenase 16 family, member A1(Aldh16a1)
		0.444458	Rps19	ribosomal protein S19(Rps19)
		0.444093	Rab8b	RAB8B, member RAS oncogene family(Rab8b)
		0.44396	Epcam	epithelial cell adhesion molecule(Epcam)
		0.443552	Ero1l	ERO1-like (S. cerevisiae)(Ero1l)
		0.443038	Arhgap22	Rho GTPase activating protein 22(Arhgap22)
		0.443	Vkorc1l1	vitamin K epoxide reductase complex, subunit 1-like 1(Vkorc1l1)
		0.442842	Fam208a	family with sequence similarity 208, member A(Fam208a)
		0.442778	Sgf29	SAGA complex associated factor 29(Sgf29)
		0.442639	Rad51d	RAD51 paralog D(Rad51d)
		0.44233	Zfp185	zinc finger protein 185(Zfp185)
		0.441843	Prrc2a	proline-rich coiled-coil 2A(Prrc2a)
		0.441618	Araf	Araf proto-oncogene, serine/threonine kinase(Araf)
		0.441488	Rufy3	RUN and FYVE domain containing 3(Rufy3)
		0.441426	Nae1	NEDD8 activating enzyme E1 subunit 1(Nae1)
		0.441101	Ube2e2	ubiquitin-conjugating enzyme E2E 2(Ube2e2)
		0.440201	1700025G04Rik	NA
		0.439839	Fbxo25	F-box protein 25(Fbxo25)
		0.439824	Tent4b	PAP associated domain containing 5(Papd5)
		0.439603	Ect2	ect2 oncogene(Ect2)
		0.439122	Rab2a	RAB2A, member RAS oncogene family(Rab2a)
		0.43903	Prss23	protease, serine 23(Prss23)
		0.438687	Cln8	ceroid-lipofuscinosis, neuronal 8(Cln8)
		0.438084	Dapp1	dual adaptor for phosphotyrosine and 3-phosphoinositides 1(Dapp1)
		0.437905	Tsr1	TSR1 20S rRNA accumulation(Tsr1)
		0.437514	Gk	glycerol kinase(Gk)
		0.43748	Crtc3	CREB regulated transcription coactivator 3(Crtc3)
		0.437148	Uri1	URI1, prefoldin-like chaperone(Uri1)
		0.436623	Dhx32	DEAH (Asp-Glu-Ala-His) box polypeptide 32(Dhx32)
		0.436504	Fem1b	feminization 1 homolog b (C. elegans)(Fem1b)
		0.436443	Pdlim7	PDZ and LIM domain 7(Pdlim7)
		0.43615	Snta1	syntrophin, acidic 1(Snta1)
		0.436082	Gucd1	NA
		0.435835	Gm7665	NA
		0.435822	Fpgs	folylpolyglutamyl synthetase(Fpgs)
		0.435718	Wdr13	WD repeat domain 13(Wdr13)
		0.435482	Arap2	ArfGAP with RhoGAP domain, ankyrin repeat and PH domain 2(Arap2)
		0.435359	Cct2	chaperonin containing Tcp1, subunit 2 (beta)(Cct2)
		0.434982	Mtmr9	myotubularin related protein 9(Mtmr9)
		0.434953	Amfr	autocrine motility factor receptor(Amfr)
		0.434706	Cad	carbamoyl-phosphate synthetase 2, aspartate transcarbamylase, and dihydroorotase(Cad)
		0.434643	Adamts7	a disintegrin-like and metallopeptidase (reprolysin type) with thrombospondin type 1 motif, 7(Adamts7)
		0.434198	Atp23	XRCC6 binding protein 1(Xrcc6bp1)
		0.434146	Anln	anillin, actin binding protein(Anln)
		0.43401	Dlg3	discs, large homolog 3 (Drosophila)(Dlg3)
		0.433987	Dusp1	dual specificity phosphatase 1(Dusp1)
		0.433593	Tnfaip8	tumor necrosis factor, alpha-induced protein 8(Tnfaip8)
		0.433568	Plekho1	pleckstrin homology domain containing, family O member 1(Plekho1)
		0.433356	Idh3g	isocitrate dehydrogenase 3 (NAD+), gamma(Idh3g)
		0.43309	Chsy1	chondroitin sulfate synthase 1(Chsy1)
		0.432954	Rcn2	reticulocalbin 2(Rcn2)
		0.432781	Zfp772	zinc finger protein 772(Zfp772)
		0.432735	Wipf1	WAS/WASL interacting protein family, member 1(Wipf1)
		0.432471	Erap1	endoplasmic reticulum aminopeptidase 1(Erap1)
		0.43236	Evi5	ecotropic viral integration site 5(Evi5)
		0.432093	Dst	dystonin(Dst)
		0.431786	Fhl3	four and a half LIM domains 3(Fhl3)
		0.431418	Ttl	tubulin tyrosine ligase(Ttl)
		0.431344	Gm4430	NA
		0.431257	Zpr1	ZPR1 zinc finger(Zpr1)
		0.431229	Ier3ip1	immediate early response 3 interacting protein 1(Ier3ip1)
		0.431164	Nars	asparaginyl-tRNA synthetase(Nars)
		0.431141	Cep83	centrosomal protein 83(Cep83)
		0.430989	Map7	microtubule-associated protein 7(Map7)
		0.430895	Plekha1	pleckstrin homology domain containing, family A (phosphoinositide binding specific) member 1(Plekha1)
		0.43089	Sri	sorcin(Sri)
		0.430744	Fer	fer (fms/fps related) protein kinase(Fer)
		0.430471	Eif2s2	eukaryotic translation initiation factor 2, subunit 2 (beta)(Eif2s2)
		0.430242	Fam69a	family with sequence similarity 69, member A(Fam69a)
		0.430082	Unc5b	unc-5 netrin receptor B(Unc5b)
		0.429821	Grsf1	G-rich RNA sequence binding factor 1(Grsf1)
		0.429567	Traf3ip2	TRAF3 interacting protein 2(Traf3ip2)
		0.429438	Pusl1	pseudouridylate synthase-like 1(Pusl1)
		0.42921	Dis3l2	DIS3 like 3'-5' exoribonuclease 2(Dis3l2)
		0.428764	Glrx3	glutaredoxin 3(Glrx3)
		0.428566	Pif1	PIF1 5'-to-3' DNA helicase(Pif1)
		0.428501	Mex3c	mex3 RNA binding family member C(Mex3c)
		0.428446	Gm17501	NA
		0.428405	Mapk6	mitogen-activated protein kinase 6(Mapk6)
		0.428308	Tesk2	testis-specific kinase 2(Tesk2)
		0.428212	Capn1	calpain 1(Capn1)
		0.428177	Fancf	Fanconi anemia, complementation group F(Fancf)
		0.427461	Nutf2	nuclear transport factor 2(Nutf2)
		0.42713	Ebpl	emopamil binding protein-like(Ebpl)
		0.427125	Eid2	EP300 interacting inhibitor of differentiation 2(Eid2)
		0.427048	Iqgap1	IQ motif containing GTPase activating protein 1(Iqgap1)
		0.426889	Csf1	colony stimulating factor 1 (macrophage)(Csf1)
		0.425522	Bend3	BEN domain containing 3(Bend3)
		0.425208	S1pr2	sphingosine-1-phosphate receptor 2(S1pr2)
		0.425111	Golim4	golgi integral membrane protein 4(Golim4)
		0.424948	Rtca	RNA 3'-terminal phosphate cyclase(Rtca)
		0.424792	Slc26a2	solute carrier family 26 (sulfate transporter), member 2(Slc26a2)
		0.423933	Fundc2	FUN14 domain containing 2(Fundc2)
		0.423791	Ptgfrn	prostaglandin F2 receptor negative regulator(Ptgfrn)
		0.423784	Mir22hg	NA
		0.423737	Tle1	transducin-like enhancer of split 1(Tle1)
		0.423658	Atmin	ATM interactor(Atmin)
		0.42343	Irf2bp2	interferon regulatory factor 2 binding protein 2(Irf2bp2)
		0.422776	Pttg1ip	pituitary tumor-transforming 1 interacting protein(Pttg1ip)
		0.422526	Sesn2	sestrin 2(Sesn2)
		0.421799	Cep85l	centrosomal protein 85-like(Cep85l)
		0.421524	Gyg	glycogenin(Gyg)
		0.42102	Actr3	ARP3 actin-related protein 3(Actr3)
		0.420859	Bst2	bone marrow stromal cell antigen 2(Bst2)
		0.420557	Cpeb3	cytoplasmic polyadenylation element binding protein 3(Cpeb3)
		0.420542	Slc35f2	solute carrier family 35, member F2(Slc35f2)
		0.420432	Ube2f	ubiquitin-conjugating enzyme E2F (putative)(Ube2f)
		0.419721	Cnnm4	cyclin M4(Cnnm4)
		0.419565	Pno1	partner of NOB1 homolog(Pno1)
		0.419345	Relb	avian reticuloendotheliosis viral (v-rel) oncogene related B(Relb)
		0.418209	Cd99l2	CD99 antigen-like 2(Cd99l2)
		0.418039	2810025M15Rik	NA
		0.417983	Tubb2a	tubulin, beta 2A class IIA(Tubb2a)
		0.417845	Sgtb	small glutamine-rich tetratricopeptide repeat (TPR)-containing, beta(Sgtb)
		0.41768	Rps19-ps6	NA
		0.417555	Txnl4a	thioredoxin-like 4A(Txnl4a)
		0.417546	Stx2	syntaxin 2(Stx2)
		0.41753	Pex2	peroxisomal biogenesis factor 2(Pex2)
		0.416639	Commd1	COMM domain containing 1(Commd1)
		0.41608	Rps27l	ribosomal protein S27-like(Rps27l)
		0.416075	Copb2	coatomer protein complex, subunit beta 2 (beta prime)(Copb2)
		0.415936	Fbl	fibrillarin(Fbl)
		0.41582	Lap3	leucine aminopeptidase 3(Lap3)
		0.415805	Yes1	YES proto-oncogene 1, Src family tyrosine kinase(Yes1)
		0.415727	Renbp	renin binding protein(Renbp)
		0.415584	Guf1	GUF1 homolog, GTPase(Guf1)
		0.415552	Kpna3	karyopherin (importin) alpha 3(Kpna3)
		0.415539	Chic2	cysteine-rich hydrophobic domain 2(Chic2)
		0.4153	Slc19a2	solute carrier family 19 (thiamine transporter), member 2(Slc19a2)
		0.414861	Nop16	NOP16 nucleolar protein(Nop16)
		0.414672	Fam185a	family with sequence similarity 185, member A(Fam185a)
		0.414651	Bckdhb	branched chain ketoacid dehydrogenase E1, beta polypeptide(Bckdhb)
		0.41465	Plec	plectin(Plec)
		0.414648	Vav2	vav 2 oncogene(Vav2)
		0.414414	Lrrc3	leucine rich repeat containing 3(Lrrc3)
		0.413831	Nin	ninein(Nin)
		0.413656	Txnrd1	thioredoxin reductase 1(Txnrd1)
		0.413017	Hdac4	histone deacetylase 4(Hdac4)
		0.412429	Ndufb11	NADH dehydrogenase (ubiquinone) 1 beta subcomplex, 11(Ndufb11)
		0.412295	Nipa1	non imprinted in Prader-Willi/Angelman syndrome 1 homolog (human)(Nipa1)
		0.412029	Psmg4	proteasome (prosome, macropain) assembly chaperone 4(Psmg4)
		0.411964	Tbrg1	transforming growth factor beta regulated gene 1(Tbrg1)
		0.411603	D030028A08Rik	NA
		0.411378	Sh3bgrl	SH3-binding domain glutamic acid-rich protein like(Sh3bgrl)
		0.411174	Mdn1	midasin AAA ATPase 1(Mdn1)
		0.411094	Fance	Fanconi anemia, complementation group E(Fance)
		0.410911	Ablim1	actin-binding LIM protein 1(Ablim1)
		0.410667	Dusp4	dual specificity phosphatase 4(Dusp4)
		0.41013	Piezo1	piezo-type mechanosensitive ion channel component 1(Piezo1)
		0.410117	Chpf2	chondroitin polymerizing factor 2(Chpf2)
		0.409702	Csnk1g1	casein kinase 1, gamma 1(Csnk1g1)
		0.409686	Map3k14	mitogen-activated protein kinase kinase kinase 14(Map3k14)
		0.409634	Disp1	dispatched homolog 1 (Drosophila)(Disp1)
		0.409466	Ick	intestinal cell kinase(Ick)
		0.409217	Tspan15	tetraspanin 15(Tspan15)
		0.40883	Rnf187	ring finger protein 187(Rnf187)
		0.408815	Rabgef1	RAB guanine nucleotide exchange factor (GEF) 1(Rabgef1)
		0.408807	Zfp318	zinc finger protein 318(Zfp318)
		0.408727	Nfatc1	nuclear factor of activated T cells, cytoplasmic, calcineurin dependent 1(Nfatc1)
		0.408644	Pkia	protein kinase inhibitor, alpha(Pkia)
		0.408375	Nfe2l3	nuclear factor, erythroid derived 2, like 3(Nfe2l3)
		0.408315	Trmt61a	tRNA methyltransferase 61A(Trmt61a)
		0.408072	Nras	neuroblastoma ras oncogene(Nras)
		0.407835	Neil3	nei like 3 (E. coli)(Neil3)
		0.407627	Sparc	secreted acidic cysteine rich glycoprotein(Sparc)
		0.407547	Dusp12	dual specificity phosphatase 12(Dusp12)
		0.407367	Gpcpd1	glycerophosphocholine phosphodiesterase 1(Gpcpd1)
		0.407339	Ipo5	importin 5(Ipo5)
		0.406785	Ino80c	INO80 complex subunit C(Ino80c)
		0.406735	Glrx5	glutaredoxin 5(Glrx5)
		0.406602	Aspm	asp (abnormal spindle)-like, microcephaly associated (Drosophila)(Aspm)
		0.406428	Psmd1	proteasome (prosome, macropain) 26S subunit, non-ATPase, 1(Psmd1)
		0.406146	Nop14	NOP14 nucleolar protein(Nop14)
		0.406054	Ubtf	upstream binding transcription factor, RNA polymerase I(Ubtf)
		0.405808	Sh3d19	SH3 domain protein D19(Sh3d19)
		0.405739	Wdr61	WD repeat domain 61(Wdr61)
		0.405396	Diaph3	diaphanous related formin 3(Diaph3)
		0.405059	Rin1	Ras and Rab interactor 1(Rin1)
		0.404886	Nt5dc3	5'-nucleotidase domain containing 3(Nt5dc3)
		0.404512	Whrn	whirlin(Whrn)
		0.404455	Pus3	pseudouridine synthase 3(Pus3)
		0.404353	Noc2l	NOC2 like nucleolar associated transcriptional repressor(Noc2l)
		0.404175	Dctd	dCMP deaminase(Dctd)
		0.403792	Cldn12	claudin 12(Cldn12)
		0.403755	Kdm8	lysine (K)-specific demethylase 8(Kdm8)
		0.403639	Cyp51	cytochrome P450, family 51(Cyp51)
		0.402474	Sdc2	syndecan 2(Sdc2)
		0.402422	Tubb5	tubulin, beta 5 class I(Tubb5)
		0.40231	Mecr	mitochondrial trans-2-enoyl-CoA reductase(Mecr)
		0.402133	Hectd2	HECT domain containing 2(Hectd2)
		0.401869	Serpinb9	serine (or cysteine) peptidase inhibitor, clade B, member 9(Serpinb9)
		0.401499	Cox7b	cytochrome c oxidase subunit VIIb(Cox7b)
		0.401348	Ptpn9	protein tyrosine phosphatase, non-receptor type 9(Ptpn9)
		0.401289	Rp9	retinitis pigmentosa 9 (human)(Rp9)
		0.401088	Tbcd	tubulin-specific chaperone d(Tbcd)
		0.400999	Faap24	Fanconi anemia core complex associated protein 24(Faap24)
		0.400945	Frrs1	ferric-chelate reductase 1(Frrs1)
		0.400873	Rassf2	Ras association (RalGDS/AF-6) domain family member 2(Rassf2)
		0.400608	Ctdp1	CTD (carboxy-terminal domain, RNA polymerase II, polypeptide A) phosphatase, subunit 1(Ctdp1)
		0.40028	Timm23	translocase of inner mitochondrial membrane 23(Timm23)
		0.400132	Adi1	acireductone dioxygenase 1(Adi1)
		0.400098	Tmem123	transmembrane protein 123(Tmem123)
		0.399823	Tmppe	transmembrane protein with metallophosphoesterase domain(Tmppe)
		0.399321	Klc1	kinesin light chain 1(Klc1)
		0.399244	Zfp532	zinc finger protein 532(Zfp532)
		0.399236	Zcchc2	zinc finger, CCHC domain containing 2(Zcchc2)
		0.399104	Trim7	tripartite motif-containing 7(Trim7)
		0.398652	Zbtb10	zinc finger and BTB domain containing 10(Zbtb10)
		0.397931	Rbm45	RNA binding motif protein 45(Rbm45)
		0.397642	Hspb1	heat shock protein 1(Hspb1)
		0.397187	Spg21	spastic paraplegia 21 homolog (human)(Spg21)
		0.396617	Scarna13	NA
		0.396462	Ube2d1	ubiquitin-conjugating enzyme E2D 1(Ube2d1)
		0.396221	Plaa	phospholipase A2, activating protein(Plaa)
		0.396191	Taf10	TATA-box binding protein associated factor 10(Taf10)
		0.396179	Elk1	ELK1, member of ETS oncogene family(Elk1)
		0.395996	Esyt2	extended synaptotagmin-like protein 2(Esyt2)
		0.395741	Ipo4	importin 4(Ipo4)
		0.395258	Pinx1	PIN2/TERF1 interacting, telomerase inhibitor 1(Pinx1)
		0.395063	Fah	fumarylacetoacetate hydrolase(Fah)
		0.394938	Cpox	coproporphyrinogen oxidase(Cpox)
		0.394437	Stk17b	serine/threonine kinase 17b (apoptosis-inducing)(Stk17b)
		0.394422	Glipr2	GLI pathogenesis-related 2(Glipr2)
		0.394307	Brwd3	bromodomain and WD repeat domain containing 3(Brwd3)
		0.394166	Ldlrad4	low density lipoprotein receptor class A domain containing 4(Ldlrad4)
		0.39392	Ttll12	tubulin tyrosine ligase-like family, member 12(Ttll12)
		0.393833	Arpin	actin-related protein 2/3 complex inhibitor(Arpin)
		0.393684	Mmgt2	membrane magnesium transporter 2(Mmgt2)
		0.39362	Nop58	NOP58 ribonucleoprotein(Nop58)
		0.393374	Gpt2	glutamic pyruvate transaminase (alanine aminotransferase) 2(Gpt2)
		0.392372	BC029722	NA
		0.392084	Dcaf10	DDB1 and CUL4 associated factor 10(Dcaf10)
		0.391567	Rap1gds1	RAP1, GTP-GDP dissociation stimulator 1(Rap1gds1)
		0.391411	Prmt7	protein arginine N-methyltransferase 7(Prmt7)
		0.391087	Tpt1	tumor protein, translationally-controlled 1(Tpt1)
		0.39096	Tubb6	tubulin, beta 6 class V(Tubb6)
		0.390516	Ikzf2	IKAROS family zinc finger 2(Ikzf2)
		0.390454	Thyn1	thymocyte nuclear protein 1(Thyn1)
		0.390265	Tpst2	protein-tyrosine sulfotransferase 2(Tpst2)
		0.390164	H1f0	H1 histone family, member 0(H1f0)
		0.390064	Gm29170	NA
		0.389948	Acbd6	acyl-Coenzyme A binding domain containing 6(Acbd6)
		0.389805	Ccnb2	cyclin B2(Ccnb2)
		0.389412	Dstn	destrin(Dstn)
		0.389156	Ywhaq	tyrosine 3-monooxygenase/tryptophan 5-monooxygenase activation protein, theta polypeptide(Ywhaq)
		0.388826	Dync1h1	dynein cytoplasmic 1 heavy chain 1(Dync1h1)
		0.388535	Ube2n	ubiquitin-conjugating enzyme E2N(Ube2n)
		0.388429	Mcmbp	minichromosome maintenance complex binding protein(Mcmbp)
		0.388394	Snrpf	small nuclear ribonucleoprotein polypeptide F(Snrpf)
		0.388261	Faxc	failed axon connections homolog(Faxc)
		0.387701	Tuba1c	tubulin, alpha 1C(Tuba1c)
		0.38661	Tnfrsf1b	tumor necrosis factor receptor superfamily, member 1b(Tnfrsf1b)
		0.386547	Spg11	spastic paraplegia 11(Spg11)
		0.38611	Mrm1	mitochondrial rRNA methyltransferase 1(Mrm1)
		0.385483	Arf1	ADP-ribosylation factor 1(Arf1)
		0.385281	Gm10031	NA
		0.384906	Pdcd7	programmed cell death 7(Pdcd7)
		0.384527	Cdyl	chromodomain protein, Y chromosome-like(Cdyl)
		0.384361	Stbd1	starch binding domain 1(Stbd1)
		0.384073	Mtch1	mitochondrial carrier 1(Mtch1)
		0.38407	B3galnt2	UDP-GalNAc:betaGlcNAc beta 1,3-galactosaminyltransferase, polypeptide 2(B3galnt2)
		0.383689	1600014C10Rik	RIKEN cDNA 1600014C10 gene(1600014C10Rik)
		0.38361	Snhg5	NA
		0.383328	Cplane1	RIKEN cDNA 2410089E03 gene(2410089E03Rik)
		0.383314	Rps6ka4	ribosomal protein S6 kinase, polypeptide 4(Rps6ka4)
		0.383079	Maged2	melanoma antigen, family D, 2(Maged2)
		0.382553	Sec24a	Sec24 related gene family, member A (S. cerevisiae)(Sec24a)
		0.382533	Grasp	GRP1 (general receptor for phosphoinositides 1)-associated scaffold protein(Grasp)
		0.38217	Cct6a	NA
		0.382056	Psma6	proteasome (prosome, macropain) subunit, alpha type 6(Psma6)
		0.381688	D630011A20Rik	NA
		0.381654	Faim	Fas apoptotic inhibitory molecule(Faim)
		0.381616	Rras2	related RAS viral (r-ras) oncogene 2(Rras2)
		0.381543	Nif3l1	Ngg1 interacting factor 3-like 1 (S. pombe)(Nif3l1)
		0.381003	Rbpj-ps3	NA
		0.380755	Rexo5	RIKEN cDNA 2610020H08 gene(2610020H08Rik)
		0.380726	Gdpd1	glycerophosphodiester phosphodiesterase domain containing 1(Gdpd1)
		0.380557	Itfg1	integrin alpha FG-GAP repeat containing 1(Itfg1)
		0.380534	Gnb1	guanine nucleotide binding protein (G protein), beta 1(Gnb1)
		0.380396	Hint1	histidine triad nucleotide binding protein 1(Hint1)
		0.380163	Scd1	stearoyl-Coenzyme A desaturase 1(Scd1)
		0.380117	Inpp5a	inositol polyphosphate-5-phosphatase A(Inpp5a)
		0.380086	Rtn4	reticulon 4(Rtn4)
		0.379896	Ppm1e	protein phosphatase 1E (PP2C domain containing)(Ppm1e)
		0.379713	Herc3	hect domain and RLD 3(Herc3)
		0.379584	Rnh1	ribonuclease/angiogenin inhibitor 1(Rnh1)
		0.37958	Hspd1	heat shock protein 1 (chaperonin)(Hspd1)
		0.378868	Scap	SREBF chaperone(Scap)
		0.378801	Chd9	chromodomain helicase DNA binding protein 9(Chd9)
		0.37865	Rnd1	Rho family GTPase 1(Rnd1)
		0.378377	Nfkbie	nuclear factor of kappa light polypeptide gene enhancer in B cells inhibitor, epsilon(Nfkbie)
		0.378332	Magi3	membrane associated guanylate kinase, WW and PDZ domain containing 3(Magi3)
		0.378326	Smurf2	SMAD specific E3 ubiquitin protein ligase 2(Smurf2)
		0.37806	Prkar2b	protein kinase, cAMP dependent regulatory, type II beta(Prkar2b)
		0.377852	Rpl12	ribosomal protein L12(Rpl12)
		0.377729	Snx16	sorting nexin 16(Snx16)
		0.377076	Pa2g4	proliferation-associated 2G4(Pa2g4)
		0.377075	Rhbdf2	rhomboid 5 homolog 2(Rhbdf2)
		0.37693	Hmgn3	high mobility group nucleosomal binding domain 3(Hmgn3)
		0.37673	Slc39a1	solute carrier family 39 (zinc transporter), member 1(Slc39a1)
		0.376338	Smarca5	SWI/SNF related, matrix associated, actin dependent regulator of chromatin, subfamily a, member 5(Smarca5)
		0.376158	Cdkl2	cyclin-dependent kinase-like 2 (CDC2-related kinase)(Cdkl2)
		0.375876	Hras	Harvey rat sarcoma virus oncogene(Hras)
		0.375831	Qdpr	quinoid dihydropteridine reductase(Qdpr)
		0.375707	Tusc3	tumor suppressor candidate 3(Tusc3)
		0.375651	Nlrx1	NLR family member X1(Nlrx1)
		0.375571	Pgm2	phosphoglucomutase 1(Pgm1)
		0.375492	Map3k20	sterile alpha motif and leucine zipper containing kinase AZK(Zak)
		0.375454	Rufy1	RUN and FYVE domain containing 1(Rufy1)
		0.375267	Ehd1	EH-domain containing 1(Ehd1)
		0.375019	Ddah2	dimethylarginine dimethylaminohydrolase 2(Ddah2)
		0.374687	Uso1	USO1 vesicle docking factor(Uso1)
		0.374652	C430049B03Rik	NA
		0.374224	Zfp568	zinc finger protein 568(Zfp568)
		0.374039	Rpp40	ribonuclease P 40 subunit(Rpp40)
		0.373496	Adat2	adenosine deaminase, tRNA-specific 2(Adat2)
		0.373383	Rps2-ps13	NA
		0.373336	Cachd1	cache domain containing 1(Cachd1)
		0.372979	Gsr	glutathione reductase(Gsr)
		0.372846	Rps27a	ribosomal protein S27A(Rps27a)
		0.372803	Snapc5	small nuclear RNA activating complex, polypeptide 5(Snapc5)
		0.372689	Dnajc25	DnaJ heat shock protein family (Hsp40) member C25(Dnajc25)
		0.372643	Rps3a1	ribosomal protein S3A1(Rps3a1)
		0.372509	Gpr153	G protein-coupled receptor 153(Gpr153)
		0.372254	Rps2	ribosomal protein S2(Rps2)
		0.372044	Tdrp	testis development related protein(Tdrp)
		0.371997	Gdi1	guanosine diphosphate (GDP) dissociation inhibitor 1(Gdi1)
		0.371921	Cmtm7	CKLF-like MARVEL transmembrane domain containing 7(Cmtm7)
		0.371751	Nob1	NIN1/RPN12 binding protein 1 homolog(Nob1)
		0.371334	Mrpl57	mitochondrial ribosomal protein L57(Mrpl57)
		0.3713	Ncl	nucleolin(Ncl)
		0.371211	Ppp3r1	protein phosphatase 3, regulatory subunit B, alpha isoform (calcineurin B, type I)(Ppp3r1)
		0.370677	Vcl	vinculin(Vcl)
		0.37064	Cers2	ceramide synthase 2(Cers2)
		0.370457	Magohb	mago homolog B, exon junction complex core component(Magohb)
		0.37032	Psme4	proteasome (prosome, macropain) activator subunit 4(Psme4)
		0.370064	Rapgef2	Rap guanine nucleotide exchange factor (GEF) 2(Rapgef2)
		0.370061	Slc41a1	solute carrier family 41, member 1(Slc41a1)
		0.369971	Acvr1	activin A receptor, type 1(Acvr1)
		0.369552	Tnfrsf10b	tumor necrosis factor receptor superfamily, member 10b(Tnfrsf10b)
		0.36941	Eps15	epidermal growth factor receptor pathway substrate 15(Eps15)
		0.369348	Nbdy	NA
		0.369345	Rpl5	ribosomal protein L5(Rpl5)
		0.369183	Pik3cb	phosphatidylinositol 3-kinase, catalytic, beta polypeptide(Pik3cb)
[truncated: 6,518 more rows]
